# Supplementary material for: Differential gene expression and immune cell infiltration in maedi-visna virus-infected lung tissues
Source: BMC Genomics. 2024 May 30;25:534. doi: 10.1186/s12864-024-10448-2 (PMC11141007; doi:10.1186/s12864-024-10448-2)
Supplement: Supplementary file 5 — Supplementary Material 5 [file 12864_2024_10448_MOESM5_ESM.xlsx]

## Sheet: CK-vs-VM.filter.annot
id	CK-1_count	CK-2_count	CK-3_count	VM-1-1_count	VM-4-1_count	VM-1_4_count	CK-1_fpkm	CK-2_fpkm	CK-3_fpkm	VM-1-1_fpkm	VM-4-1_fpkm	VM-1_4_fpkm	CK_mean	VM_mean	log2(fc)	PValue	FDR	Symbol	Description	KEGG_A_class	KEGG_B_class	Pathway	K_ID	GO Component	GO Function	GO Process
ncbi_101113725	995	958	1052	4843	4270	5595	34.46	34.71	34.95	197.73	175.22	202.31	34.7067	191.753	2.46597	7.8774e-169	1.46307e-164	CTSL	cathepsin L, transcript variant X1	Human Diseases;Cellular Processes;Cellular Processes;Human Diseases;Cellular Processes;Cellular Processes;Human Diseases;Organismal Systems	Cancers;Transport and catabolism;Cell growth and death;Immune diseases;Transport and catabolism;Transport and catabolism;Cardiovascular diseases;Immune system	ko05205//Proteoglycans in cancer;ko04145//Phagosome;ko04210//Apoptosis;ko05323//Rheumatoid arthritis;ko04140//Autophagy - animal;ko04142//Lysosome;ko05418//Fluid shear stress and atherosclerosis;ko04612//Antigen processing and presentation	K01365;K01365;K01365;K01365;K01365;K01365;K01365;K01365	GO:0000323//lytic vacuole;GO:0031982//vesicle;GO:0043232//intracellular non-membrane-bounded organelle	GO:0004180//carboxypeptidase activity;GO:0005515//protein binding	GO:0009653//anatomical structure morphogenesis;GO:0010837//regulation of keratinocyte proliferation;GO:0016485//protein processing;GO:0031532//actin cytoskeleton reorganization
ncbi_101110959	164	148	150	2037	1780	2647	1.07	1.01	0.94	15.73	13.81	18.1	1.00667	15.88	3.97955	5.44324e-165	5.05486e-161	SIGLEC1	sialic acid binding Ig-like lectin 1, sialoadhesin, transcript variant X1	Environmental Information Processing	Signaling molecules and interaction	ko04514//Cell adhesion molecules (CAMs)	K06548	GO:0031224//intrinsic component of membrane	-	GO:0070230//positive regulation of lymphocyte apoptotic process;GO:0097191//extrinsic apoptotic signaling pathway
ncbi_101115321	1299	1381	1532	5257	4785	5387	22.82	25.38	25.82	108.87	99.6	98.82	24.6733	102.43	2.05361	6.57717e-123	4.07193e-119	C2	complement component 2, transcript variant X3	Human Diseases;Human Diseases;Organismal Systems;Human Diseases	Immune diseases;Infectious diseases;Immune system;Infectious diseases	ko05322//Systemic lupus erythematosus;ko05150//Staphylococcus aureus infection;ko04610//Complement and coagulation cascades;ko05133//Pertussis	K01332;K01332;K01332;K01332	GO:0031988//membrane-bounded vesicle	GO:0004175//endopeptidase activity;GO:0043169//cation binding	GO:0006952//defense response;GO:0006956//complement activation;GO:0043277//apoptotic cell clearance
ncbi_100144764	33342	31764	34741	198699	151460	227317	411.7	410.32	411.45	2892.58	2216.17	2930.78	411.157	2679.84	2.70439	2.72462e-112	1.26511e-108	PIGR	polymeric immunoglobulin receptor, transcript variant X2	Organismal Systems	Immune system	ko04672//Intestinal immune network for IgA production	K13073	GO:0031224//intrinsic component of membrane;GO:0031988//membrane-bounded vesicle;GO:0043234//protein complex;GO:0044421//extracellular region part	GO:0019763//immunoglobulin receptor activity	GO:0001894//tissue homeostasis;GO:0002414//immunoglobulin transcytosis in epithelial cells;GO:0002768//immune response-regulating cell surface receptor signaling pathway;GO:0038127//ERBB signaling pathway;GO:0072657//protein localization to membrane
ncbi_100037663	8394	8123	8787	2374	2387	2630	432.58	437.91	434.36	144.24	145.76	141.51	434.95	143.837	-1.59642	3.72892e-109	1.17389e-105	GSTM3	glutathione S-transferase mu 3 (brain)	Metabolism;Human Diseases;Human Diseases;Human Diseases;Human Diseases;Human Diseases;Metabolism;Metabolism;Metabolism;Metabolism	Global and overview maps;Cancers;Cancers;Cardiovascular diseases;Drug resistance;Cancers;Xenobiotics biodegradation and metabolism;Xenobiotics biodegradation and metabolism;Xenobiotics biodegradation and metabolism;Metabolism of other amino acids	ko01100//Metabolic pathways;ko05200//Pathways in cancer;ko05225//Hepatocellular carcinoma;ko05418//Fluid shear stress and atherosclerosis;ko01524//Platinum drug resistance;ko05204//Chemical carcinogenesis;ko00983//Drug metabolism - other enzymes;ko00980//Metabolism of xenobiotics by cytochrome P450;ko00982//Drug metabolism - cytochrome P450;ko00480//Glutathione metabolism	K00799;K00799;K00799;K00799;K00799;K00799;K00799;K00799;K00799;K00799	GO:0031988//membrane-bounded vesicle;GO:0043231//intracellular membrane-bounded organelle;GO:0044441//ciliary part	GO:0003824//catalytic activity;GO:0043168//anion binding;GO:0046983//protein dimerization activity	GO:0006790//sulfur compound metabolic process;GO:0006805//xenobiotic metabolic process;GO:0034641//cellular nitrogen compound metabolic process;GO:0048545//response to steroid hormone
ncbi_101120775	157	141	162	1819	1483	2534	6.42	6.06	6.21	86.76	71.46	107.3	6.23	88.5067	3.82848	3.79224e-109	1.17389e-105	LOC101120775	folate receptor alpha, transcript variant X2	Cellular Processes;Human Diseases	Transport and catabolism;Drug resistance	ko04144//Endocytosis;ko01523//Antifolate resistance	K13649;K13649	-	-	-
ncbi_101109084	3721	3564	3902	9013	8569	10832	64.02	64.14	64.39	182.81	174.68	194.57	64.1833	184.02	1.51959	2.26706e-102	6.01516e-99	DRAM1	DNA damage regulated autophagy modulator 1	-	-	-	-	GO:0000323//lytic vacuole	-	-
ncbi_101120574	788	719	776	1920	1934	2274	6.09	5.82	5.76	17.51	17.72	18.36	5.89	17.8633	1.60066	1.13315e-94	2.63075e-91	ADAMTS2	ADAM metallopeptidase with thrombospondin type 1 motif 2, transcript variant X1	-	-	-	-	GO:0031012//extracellular matrix	GO:0046914//transition metal ion binding;GO:0070011//peptidase activity, acting on L-amino acid peptides	GO:0006508//proteolysis;GO:0009059//macromolecule biosynthetic process;GO:0030198//extracellular matrix organization;GO:0030323//respiratory tube development;GO:0032963//collagen metabolic process;GO:0048232//male gamete generation
ncbi_101113259	370	385	417	1672	2188	2246	11.7	12.74	12.65	62.33	81.99	74.18	12.3633	72.8333	2.55853	1.82316e-85	3.76239e-82	LOC101113259	spleen trypsin inhibitor I-like, transcript variant X1	-	-	-	-	-	-	GO:0010466//negative regulation of peptidase activity
ncbi_101120755	27	23	33	352	386	417	1.29	1.15	1.52	19.9	21.93	20.88	1.32	20.9033	3.98512	3.92401e-82	7.28806e-79	FABP7	fatty acid binding protein 7, brain	Organismal Systems	Endocrine system	ko03320//PPAR signaling pathway	K08756	GO:0044297//cell body;GO:0044424//intracellular part	GO:0005488//binding	GO:0030154//cell differentiation;GO:0032102//negative regulation of response to external stimulus;GO:0051234//establishment of localization;GO:0061351//neural precursor cell proliferation
ncbi_101121825	3227	3108	3392	9571	7966	9278	28.3	28.52	28.54	98.97	82.79	84.97	28.4533	88.91	1.64375	2.46293e-76	4.15854e-73	C5	complement component 5	Human Diseases;Environmental Information Processing;Human Diseases;Human Diseases;Organismal Systems;Human Diseases;Human Diseases	Infectious diseases;Signaling molecules and interaction;Immune diseases;Infectious diseases;Immune system;Infectious diseases;Neurodegenerative diseases	ko05168//Herpes simplex infection;ko04080//Neuroactive ligand-receptor interaction;ko05322//Systemic lupus erythematosus;ko05150//Staphylococcus aureus infection;ko04610//Complement and coagulation cascades;ko05133//Pertussis;ko05020//Prion diseases	K03994;K03994;K03994;K03994;K03994;K03994;K03994	GO:0031988//membrane-bounded vesicle;GO:0044421//extracellular region part	GO:0061135//endopeptidase regulator activity	GO:0002689//negative regulation of leukocyte chemotaxis;GO:0006952//defense response;GO:0006956//complement activation;GO:0010466//negative regulation of peptidase activity;GO:0032722//positive regulation of chemokine production;GO:0045765//regulation of angiogenesis
ncbi_101104244	655	712	743	39	48	29	8.17	9.29	8.89	0.57	0.71	0.38	8.78333	0.553333	-3.98855	2.86431e-71	4.43324e-68	FAM162B	family with sequence similarity 162 member B	-	-	-	-	-	-	-
ncbi_101104361	383	372	422	1565	1777	2414	9.32	9.47	9.85	44.9	51.24	61.33	9.54667	52.49	2.45897	3.79328e-71	5.41943e-68	APOD	apolipoprotein D	-	-	-	-	GO:0005840//ribosome;GO:0031988//membrane-bounded vesicle;GO:0043005//neuron projection;GO:0043231//intracellular membrane-bounded organelle;GO:0044297//cell body;GO:0044421//extracellular region part	GO:0032934//sterol binding	GO:0001953//negative regulation of cell-matrix adhesion;GO:0006979//response to oxidative stress;GO:0007417//central nervous system development;GO:0008285//negative regulation of cell proliferation;GO:0009888//tissue development;GO:0009968//negative regulation of signal transduction;GO:0019318//hexose metabolic process;GO:0031103//axon regeneration;GO:0032682//negative regulation of chemokine pro…
ncbi_101107064	233	246	262	4035	2606	2451	5.1	5.63	5.5	104.07	67.55	55.99	5.41	75.87	3.80983	3.52679e-70	4.67879e-67	HSPA6	heat shock protein family A (Hsp70) member 6, transcript variant X1	Environmental Information Processing;Cellular Processes;Human Diseases;Genetic Information Processing;Genetic Information Processing;Organismal Systems;Organismal Systems;Human Diseases;Human Diseases;Organismal Systems	Signal transduction;Transport and catabolism;Infectious diseases;Folding, sorting and degradation;Transcription;Endocrine system;Immune system;Infectious diseases;Infectious diseases;Aging	ko04010//MAPK signaling pathway;ko04144//Endocytosis;ko05162//Measles;ko04141//Protein processing in endoplasmic reticulum;ko03040//Spliceosome;ko04915//Estrogen signaling pathway;ko04612//Antigen processing and presentation;ko05145//Toxoplasmosis;ko05134//Legionellosis;ko04213//Longevity regulating pathway - multiple species	K03283;K03283;K03283;K03283;K03283;K03283;K03283;K03283;K03283;K03283	GO:0031988//membrane-bounded vesicle;GO:0043232//intracellular non-membrane-bounded organelle;GO:0043234//protein complex;GO:0044421//extracellular region part;GO:0044444//cytoplasmic part	GO:0005515//protein binding;GO:0016887//ATPase activity;GO:0032550//purine ribonucleoside binding	GO:0006457//protein folding;GO:0009408//response to heat
ncbi_101122795	152	111	122	4473	1873	4288	2.44	1.87	1.88	84.76	35.67	71.96	2.06333	64.13	4.95795	8.54839e-69	1.05846e-65	ENPP3	ectonucleotide pyrophosphatase/phosphodiesterase 3, transcript variant X1	Metabolism;Metabolism;Metabolism;Metabolism;Metabolism;Metabolism;Metabolism	Global and overview maps;Nucleotide metabolism;Nucleotide metabolism;Metabolism of cofactors and vitamins;Carbohydrate metabolism;Metabolism of cofactors and vitamins;Metabolism of cofactors and vitamins	ko01100//Metabolic pathways;ko00230//Purine metabolism;ko00240//Pyrimidine metabolism;ko00760//Nicotinate and nicotinamide metabolism;ko00500//Starch and sucrose metabolism;ko00770//Pantothenate and CoA biosynthesis;ko00740//Riboflavin metabolism	K01513;K01513;K01513;K01513;K01513;K01513;K01513	GO:0031224//intrinsic component of membrane;GO:0031988//membrane-bounded vesicle;GO:0044444//cytoplasmic part	GO:0001871//pattern binding;GO:0004527//exonuclease activity;GO:0004551//nucleotide diphosphatase activity;GO:0038024//cargo receptor activity;GO:0043169//cation binding	GO:0002376//immune system process;GO:0006897//endocytosis;GO:0009141//nucleoside triphosphate metabolic process;GO:0090304//nucleic acid metabolic process
ncbi_101102187	3153	3053	3356	841	869	853	37.08	37.56	37.86	11.66	12.11	10.47	37.5	11.4133	-1.71617	3.7154e-63	4.31289e-60	PRSS23	protease, serine 23, transcript variant X2	-	-	-	-	GO:0031988//membrane-bounded vesicle;GO:0043231//intracellular membrane-bounded organelle	GO:0004175//endopeptidase activity	GO:0019538//protein metabolic process
ncbi_101118013	602	579	536	43	53	42	7.26	7.48	6.12	0.72	0.61	0.46	6.95333	0.596667	-3.54271	2.79548e-61	3.05414e-58	DYNC1I1	dynein, cytoplasmic 1, intermediate chain 1, transcript variant X1	Human Diseases;Cellular Processes;Organismal Systems	Infectious diseases;Transport and catabolism;Excretory system	ko05132//Salmonella infection;ko04145//Phagosome;ko04962//Vasopressin-regulated water reabsorption	K10415;K10415;K10415	GO:0000776//kinetochore;GO:0005768//endosome;GO:0005819//spindle;GO:0030286//dynein complex;GO:0035770//ribonucleoprotein granule	GO:0003774//motor activity;GO:0015631//tubulin binding	GO:0002478//antigen processing and presentation of exogenous peptide antigen;GO:0007017//microtubule-based process;GO:0051234//establishment of localization;GO:0051648//vesicle localization
ncbi_101103771	2989	2915	3233	6497	7598	8653	240.97	245.81	250.02	617.62	726	728.62	245.6	690.747	1.49185	3.27785e-60	3.3822e-57	LOC101103771	protein S100-A12, transcript variant X1	-	-	-	-	GO:0005764//lysosome;GO:0016020//membrane;GO:0043232//intracellular non-membrane-bounded organelle	GO:0005102//receptor binding;GO:0046914//transition metal ion binding	GO:0002279//mast cell activation involved in immune response;GO:0006952//defense response;GO:0009620//response to fungus;GO:0043122//regulation of I-kappaB kinase/NF-kappaB signaling;GO:0044237//cellular metabolic process
ncbi_101102317	135	143	142	622	525	595	1.44	1.59	1.53	7.8	6.76	6.94	1.52	7.16667	2.23723	2.9436e-59	2.87744e-56	DCSTAMP	dendrocyte expressed seven transmembrane protein, transcript variant X1	-	-	-	-	GO:0016021//integral component of membrane;GO:0031227//intrinsic component of endoplasmic reticulum membrane	-	GO:0001558//regulation of cell growth;GO:0001773//myeloid dendritic cell activation;GO:0002763//positive regulation of myeloid leukocyte differentiation;GO:0032846//positive regulation of homeostatic process;GO:0034239//regulation of macrophage fusion;GO:0034612//response to tumor necrosis factor;GO:0036005//response to macrophage colony-stimulating factor;GO:0061024//membrane organization;GO:007…
ncbi_101119448	272	233	278	811	888	1126	7.01	6.38	7.41	25.58	28.38	30.91	6.93333	28.29	2.02867	1.47813e-58	1.37267e-55	SERINC2	serine incorporator 2, transcript variant X2	-	-	-	-	GO:0031224//intrinsic component of membrane;GO:0031988//membrane-bounded vesicle	GO:0015179//L-amino acid transmembrane transporter activity	GO:0006643//membrane lipid metabolic process;GO:0015807//L-amino acid transport
ncbi_780453	5272	5109	5665	645	929	914	199.58	202.33	205.71	28.79	41.67	36.13	202.54	35.53	-2.5111	3.40685e-58	3.01312e-55	ITLN	intelectin	-	-	-	-	-	-	-
ncbi_443469	276	210	302	1171	1118	1647	9.74	7.76	10.23	48.74	46.77	60.71	9.24333	52.0733	2.49406	1.97119e-57	1.66413e-54	IGFBP2	insulin like growth factor binding protein 2	-	-	-	-	-	-	-
ncbi_101119307	1511	1497	1549	5175	3975	5928	31.25	32.39	30.73	126.19	97.42	128.02	31.4567	117.21	1.89766	1.23057e-55	9.5231e-53	CFI	complement factor I	Human Diseases;Organismal Systems	Infectious diseases;Immune system	ko05150//Staphylococcus aureus infection;ko04610//Complement and coagulation cascades	K01333;K01333	GO:0031988//membrane-bounded vesicle;GO:0044421//extracellular region part	GO:0004175//endopeptidase activity;GO:0038024//cargo receptor activity	GO:0006897//endocytosis;GO:0019538//protein metabolic process
ncbi_101119957	2932	2720	3069	621	487	520	145.18	140.89	145.76	36.25	28.57	26.88	143.943	30.5667	-2.23547	1.69762e-55	1.2612e-52	CCL21	chemokine (C-C motif) ligand 21	Environmental Information Processing;Organismal Systems;Environmental Information Processing;Environmental Information Processing	Signaling molecules and interaction;Immune system;Signal transduction;Signaling molecules and interaction	ko04060//Cytokine-cytokine receptor interaction;ko04062//Chemokine signaling pathway;ko04064//NF-kappa B signaling pathway;ko04061//Viral protein interaction with cytokine and cytokine receptor	K16062;K16062;K16062;K16062	-	GO:0001664//G-protein coupled receptor binding;GO:0005125//cytokine activity	GO:0001934//positive regulation of protein phosphorylation;GO:0001952//regulation of cell-matrix adhesion;GO:0002408//myeloid dendritic cell chemotaxis;GO:0002692//negative regulation of cellular extravasation;GO:0007166//cell surface receptor signaling pathway;GO:0030833//regulation of actin filament polymerization;GO:0031269//pseudopodium assembly;GO:0031346//positive regulation of cell project…
ncbi_101121411	237	252	289	2720	1538	3160	2.45	2.73	2.87	33.21	18.87	34.16	2.68333	28.7467	3.4213	1.98397e-55	1.41724e-52	LCN2	lipocalin 2, transcript variant X1	Organismal Systems	Immune system	ko04657//IL-17 signaling pathway	K21129	GO:0031988//membrane-bounded vesicle;GO:0044421//extracellular region part	GO:0046914//transition metal ion binding	GO:0006952//defense response;GO:0015688//iron chelate transport;GO:0038034//signal transduction in absence of ligand;GO:0051707//response to other organism
ncbi_101108274	2286	2076	2542	506	451	442	15.22	14.46	16.23	3.97	3.56	3.07	15.3033	3.53333	-2.11474	2.16185e-54	1.48711e-51	ASB1	ankyrin repeat and SOCS box containing 1, transcript variant X1	-	-	-	-	-	-	-
ncbi_101104332	328	299	323	1214	1807	1908	8.15	7.77	7.7	35.57	53.21	49.51	7.87333	46.0967	2.54962	3.42065e-54	2.26899e-51	BPI	bactericidal/permeability-increasing protein	-	-	-	-	GO:0031988//membrane-bounded vesicle;GO:0044424//intracellular part	GO:0005488//binding	GO:0001818//negative regulation of cytokine production;GO:0002695//negative regulation of leukocyte activation;GO:0019318//hexose metabolic process;GO:0032640//tumor necrosis factor production;GO:0042742//defense response to bacterium
ncbi_101121761	4013	3819	4083	6855	6518	8197	86.03	85.63	83.96	173.25	165.57	183.48	85.2067	174.1	1.03088	5.79635e-53	3.71226e-50	LTA4H	leukotriene A4 hydrolase, transcript variant X2	Metabolism;Metabolism	Global and overview maps;Lipid metabolism	ko01100//Metabolic pathways;ko00590//Arachidonic acid metabolism	K01254;K01254	GO:0031988//membrane-bounded vesicle;GO:0043231//intracellular membrane-bounded organelle	GO:0003723//RNA binding;GO:0008238//exopeptidase activity;GO:0016803//ether hydrolase activity;GO:0046914//transition metal ion binding	GO:0006518//peptide metabolic process;GO:0006636//unsaturated fatty acid biosynthetic process;GO:0019538//protein metabolic process
ncbi_101108657	5493	5473	5650	1013	1162	949	13.23	13.82	12.82	2.84	3.35	2.47	13.29	2.88667	-2.20286	1.67794e-52	1.03881e-49	MYO9A	myosin IXA, transcript variant X11	-	-	-	-	GO:0015629//actin cytoskeleton	GO:0008047//enzyme activator activity;GO:0017111//nucleoside-triphosphatase activity;GO:0032550//purine ribonucleoside binding;GO:0043169//cation binding	GO:0043087//regulation of GTPase activity
ncbi_101108963	1266	1236	1227	4983	3552	4572	54.47	55.63	50.63	252.7	181.03	205.33	53.5767	213.02	1.99131	5.9584e-52	3.4583e-49	OLA-I	BOLA class I histocompatibility antigen, alpha chain BL3-7-like	-	-	-	-	GO:0031224//intrinsic component of membrane;GO:0042611//MHC protein complex	GO:0003823//antigen binding	GO:0048002//antigen processing and presentation of peptide antigen
ncbi_101116406	1617	1511	1731	2802	2688	3283	20.44	19.98	21	41.74	40.25	43.32	20.4733	41.77	1.02872	2.51854e-51	1.41748e-48	NT5E	5'-nucleotidase, ecto (CD73), transcript variant X1	Metabolism;Metabolism;Metabolism;Metabolism	Global and overview maps;Nucleotide metabolism;Nucleotide metabolism;Metabolism of cofactors and vitamins	ko01100//Metabolic pathways;ko00230//Purine metabolism;ko00240//Pyrimidine metabolism;ko00760//Nicotinate and nicotinamide metabolism	K19970;K19970;K19970;K19970	GO:0031224//intrinsic component of membrane;GO:0031988//membrane-bounded vesicle;GO:0044424//intracellular part	GO:0008252//nucleotidase activity;GO:0036094//small molecule binding;GO:0043169//cation binding	GO:0006213//pyrimidine nucleoside metabolic process;GO:0009112//nucleobase metabolic process;GO:0009154//purine ribonucleotide catabolic process;GO:0016337//single organismal cell-cell adhesion;GO:0031348//negative regulation of defense response;GO:0044260//cellular macromolecule metabolic process;GO:0046085//adenosine metabolic process
ncbi_101104919	101	103	79	462	423	559	1.74	1.86	1.3	9.38	8.63	10.05	1.63333	9.35333	2.51766	1.45213e-50	7.49178e-48	SLC13A2	solute carrier family 13 (sodium-dependent dicarboxylate transporter), member 2	-	-	-	-	GO:0031988//membrane-bounded vesicle	-	GO:0030001//metal ion transport;GO:0044763//single-organism cellular process
ncbi_101121565	942	895	1010	220	239	257	25.08	24.93	25.8	6.91	7.54	7.14	25.27	7.19667	-1.81202	2.27814e-49	1.14357e-46	CADM3	cell adhesion molecule 3, transcript variant X1	Environmental Information Processing	Signaling molecules and interaction	ko04514//Cell adhesion molecules (CAMs)	K06780	GO:0031224//intrinsic component of membrane	GO:0046983//protein dimerization activity	GO:0033036//macromolecule localization;GO:0098742//cell-cell adhesion via plasma-membrane adhesion molecules
ncbi_101111308	1337	1250	1373	3002	3280	4321	111.84	109.38	110.16	296.05	325.1	377.39	110.46	332.847	1.59133	7.01672e-49	3.42951e-46	WFDC2	WAP four-disulfide core domain 2, transcript variant X1	-	-	-	-	GO:0031988//membrane-bounded vesicle;GO:0044421//extracellular region part	GO:0004866//endopeptidase inhibitor activity	GO:0010466//negative regulation of peptidase activity;GO:0048232//male gamete generation
ncbi_101106229	1246	1105	1215	19349	7891	18729	32.98	30.6	30.85	603.86	247.52	517.66	31.4767	456.347	3.85778	1.66324e-48	7.92087e-46	LOC101106229	chitinase-3-like protein 2, transcript variant X1	-	-	-	-	GO:0044421//extracellular region part	GO:0004553//hydrolase activity, hydrolyzing O-glycosyl compounds;GO:0097367//carbohydrate derivative binding	GO:0006026//aminoglycan catabolic process;GO:0044238//primary metabolic process
ncbi_101116336	8230	7651	9070	990	1483	1202	185.68	180.59	196.28	26.33	39.66	28.31	187.517	31.4333	-2.57665	3.58206e-48	1.66324e-45	LOC101116336	liver carboxylesterase-like, transcript variant X1	Metabolism	Xenobiotics biodegradation and metabolism	ko00983//Drug metabolism - other enzymes	K01044	-	-	-
ncbi_101120382	111	79	97	878	526	808	2.23	1.66	1.87	20.77	12.51	16.93	1.92	16.7367	3.12383	2.28527e-47	1.03523e-44	PSAT1	phosphoserine aminotransferase 1	Metabolism;Metabolism;Metabolism;Metabolism;Metabolism;Metabolism	Global and overview maps;Global and overview maps;Global and overview maps;Amino acid metabolism;Amino acid metabolism;Metabolism of cofactors and vitamins	ko01100//Metabolic pathways;ko01200//Carbon metabolism;ko01230//Biosynthesis of amino acids;ko00270//Cysteine and methionine metabolism;ko00260//Glycine, serine and threonine metabolism;ko00750//Vitamin B6 metabolism	K00831;K00831;K00831;K00831;K00831;K00831	GO:0031988//membrane-bounded vesicle	GO:0008483//transaminase activity;GO:0043168//anion binding	GO:0006563//L-serine metabolic process
ncbi_101113839	496	504	541	66	77	60	3.37	3.58	3.52	0.53	0.62	0.43	3.49	0.526667	-2.72826	8.20568e-47	3.62867e-44	SEMA3E	sema domain, immunoglobulin domain (Ig), short basic domain, secreted, (semaphorin) 3E	Organismal Systems	Development	ko04360//Axon guidance	K06840	-	GO:0005102//receptor binding;GO:0060089//molecular transducer activity	GO:0001952//regulation of cell-matrix adhesion;GO:0007166//cell surface receptor signaling pathway;GO:0022604//regulation of cell morphogenesis;GO:0031532//actin cytoskeleton reorganization;GO:0045765//regulation of angiogenesis
ncbi_101122675	325	284	348	5	7	14	10.9	9.95	11.2	0.2	0.28	0.49	10.6833	0.323333	-5.0462	1.3408e-46	5.79132e-44	LOC101122675	leukocyte immunoglobulin-like receptor subfamily A member 6, transcript variant X1	-	-	-	-	-	-	-
ncbi_101111100	38	26	32	259	237	357	1.44	1.03	1.17	11.6	10.67	14.16	1.21333	12.1433	3.32312	1.78903e-46	7.55174e-44	CXCL13	chemokine (C-X-C motif) ligand 13	Environmental Information Processing;Organismal Systems;Environmental Information Processing	Signaling molecules and interaction;Immune system;Signaling molecules and interaction	ko04060//Cytokine-cytokine receptor interaction;ko04062//Chemokine signaling pathway;ko04061//Viral protein interaction with cytokine and cytokine receptor	K10032;K10032;K10032	-	-	-
ncbi_101111631	4970	4911	5304	1241	1189	1067	118.59	122.59	121.4	34.91	33.62	26.58	120.86	31.7033	-1.93063	3.61432e-46	1.49175e-43	TIMD4	T-cell immunoglobulin and mucin domain containing 4, transcript variant X1	-	-	-	-	-	-	-
ncbi_101106810	17	19	19	212	244	368	0.9	1.08	0.97	13.67	15.96	21.06	0.983333	16.8967	4.10291	1.21186e-45	4.89302e-43	CRABP2	cellular retinoic acid binding protein 2, transcript variant X1	-	-	-	-	GO:0031988//membrane-bounded vesicle;GO:0043231//intracellular membrane-bounded organelle	GO:0005501//retinoid binding	GO:0001523//retinoid metabolic process;GO:0030326//embryonic limb morphogenesis;GO:0051234//establishment of localization
ncbi_101107430	6660	6500	6729	13095	12496	17016	131.79	134.45	127.81	305.1	291.7	349.94	131.35	315.58	1.26459	1.27469e-45	5.03721e-43	LOC101107430	complement C1r subcomponent, transcript variant X1	Human Diseases;Cellular Processes;Human Diseases;Organismal Systems;Human Diseases	Immune diseases;Transport and catabolism;Infectious diseases;Immune system;Infectious diseases	ko05322//Systemic lupus erythematosus;ko04145//Phagosome;ko05150//Staphylococcus aureus infection;ko04610//Complement and coagulation cascades;ko05133//Pertussis	K01330;K01330;K01330;K01330;K01330	GO:0031988//membrane-bounded vesicle;GO:0044421//extracellular region part	GO:0016787//hydrolase activity;GO:0046872//metal ion binding	GO:0002252//immune effector process;GO:0019538//protein metabolic process
ncbi_443058	142	146	97	849	882	750	4.74	5.1	3.11	33.42	34.89	26.14	4.31667	31.4833	2.8666	1.30226e-45	5.03893e-43	SPP1	secreted phosphoprotein 1	Environmental Information Processing;Human Diseases;Cellular Processes;Environmental Information Processing;Organismal Systems;Environmental Information Processing;Organismal Systems	Signal transduction;Infectious diseases;Cellular community - eukaryotes;Signal transduction;Immune system;Signaling molecules and interaction;Endocrine system	ko04151//PI3K-Akt signaling pathway;ko05165//Human papillomavirus infection;ko04510//Focal adhesion;ko04371//Apelin signaling pathway;ko04620//Toll-like receptor signaling pathway;ko04512//ECM-receptor interaction;ko04929//GnRH secretion	K06250;K06250;K06250;K06250;K06250;K06250;K06250	GO:0031988//membrane-bounded vesicle;GO:0044421//extracellular region part;GO:0044424//intracellular part	GO:0005102//receptor binding	GO:0009888//tissue development;GO:0010810//regulation of cell-substrate adhesion;GO:0014070//response to organic cyclic compound;GO:0071621//granulocyte chemotaxis
MSTRG.9198	442	412	484	69	66	79	2.44	2.38	2.56	0.45	0.43	0.46	2.46	0.446667	-2.46139	2.23867e-45	8.48549e-43	--	peroxisomal N(1)-acetyl-spermine/spermidine oxidase isoform X4 [Ovis aries]	Cellular Processes	Transport and catabolism	ko04146//Peroxisome	K00308	GO:0016020//membrane;GO:0030054//cell junction;GO:0042579//microbody	GO:0005515//protein binding;GO:0016647//oxidoreductase activity, acting on the CH-NH group of donors, oxygen as acceptor	GO:0006596//polyamine biosynthetic process;GO:0006598//polyamine catabolic process;GO:0006996//organelle organization;GO:0019953//sexual reproduction;GO:0022610//biological adhesion;GO:0031328//positive regulation of cellular biosynthetic process;GO:0044403//symbiosis, encompassing mutualism through parasitism;GO:0044702//single organism reproductive process;GO:0044710//single-organism metabolic …
ncbi_101103444	17944	17329	18206	34024	29019	36795	183.49	187.14	177.41	411.63	361.4	399.39	182.68	390.807	1.09714	2.96932e-45	1.10298e-42	LAMP3	lysosomal-associated membrane protein 3, transcript variant X1	Cellular Processes	Transport and catabolism	ko04142//Lysosome	K06562	GO:0000323//lytic vacuole;GO:0005774//vacuolar membrane;GO:0097232//lamellar body membrane	-	-
ncbi_101103450	8324	7897	8920	2800	3083	3319	52.36	51.97	53.82	20.76	22.98	21.8	52.7167	21.8467	-1.27085	4.46441e-45	1.62583e-42	TRPM2	transient receptor potential cation channel, subfamily M, member 2, transcript variant X1	Organismal Systems;Organismal Systems	Immune system;Endocrine system	ko04621//NOD-like receptor signaling pathway;ko04921//Oxytocin signaling pathway	K04977;K04977	GO:0031224//intrinsic component of membrane	GO:0005216//ion channel activity;GO:0016462//pyrophosphatase activity;GO:0046915//transition metal ion transmembrane transporter activity	GO:0006828//manganese ion transport;GO:0006979//response to oxidative stress;GO:0044763//single-organism cellular process
MSTRG.14736	528	496	507	88	72	76	5.53	4.82	4.5	1.27	1.13	0.98	4.95	1.12667	-2.13537	7.1074e-45	2.53857e-42	pol	endonuclease-reverse transcriptase [Babesia ovata]	-	-	-	-	-	-	-
ncbi_101111313	2	4	3	386	878	1300	0.04	0.08	0.06	8.96	20.49	26.73	0.06	18.7267	8.28592	1.126e-44	3.8728e-42	LOC101111313	cationic amino acid transporter 3-like, transcript variant X1	-	-	-	-	GO:0031224//intrinsic component of membrane	GO:0046943//carboxylic acid transmembrane transporter activity	GO:0046942//carboxylic acid transport
ncbi_494436	4834	4752	4889	24347	22239	16898	89.53	92.07	86.85	531.6	488.04	326.76	89.4833	448.8	2.32638	1.49914e-44	5.06245e-42	LOC494436	heat shock 70 kDa protein 1B	-	-	-	-	-	GO:0032550//purine ribonucleoside binding	-
ncbi_101112826	3027	2977	3094	735	700	626	18.79	19.31	18.4	5.39	5.16	4.05	18.8333	4.86667	-1.95228	2.51955e-44	8.35635e-42	PAG1	phosphoprotein membrane anchor with glycosphingolipid microdomains 1, transcript variant X3	-	-	-	-	GO:0098589//membrane region	GO:0019904//protein domain specific binding	GO:0007165//signal transduction;GO:0034111//negative regulation of homotypic cell-cell adhesion
ncbi_100196903	777	771	827	3385	2237	3498	28.26	29.34	28.85	145.16	96.42	132.85	28.8167	124.81	2.11476	3.06674e-44	9.99272e-42	IDO1	indoleamine 2,3-dioxygenase 1	Metabolism;Metabolism;Human Diseases	Global and overview maps;Amino acid metabolism;Infectious diseases	ko01100//Metabolic pathways;ko00380//Tryptophan metabolism;ko05143//African trypanosomiasis	K00463;K00463;K00463	GO:0043292//contractile fiber	GO:0016702//oxidoreductase activity, acting on single donors with incorporation of molecular oxygen, incorporation of two atoms of oxygen;GO:0046906//tetrapyrrole binding	GO:0001818//negative regulation of cytokine production;GO:0001819//positive regulation of cytokine production;GO:0002237//response to molecule of bacterial origin;GO:0002645//positive regulation of tolerance induction;GO:0002676//regulation of chronic inflammatory response;GO:0002828//regulation of type 2 immune response;GO:0006569//tryptophan catabolic process;GO:0007626//locomotory behavior;GO:…
ncbi_101117101	463	416	515	37	54	65	10.84	10.19	11.56	1.02	1.5	1.59	10.8633	1.37	-2.98722	5.57646e-44	1.78572e-41	FOSB	FBJ murine osteosarcoma viral oncogene homolog B, transcript variant X1	Human Diseases;Organismal Systems;Organismal Systems;Human Diseases;Human Diseases	Substance dependence;Development;Immune system;Substance dependence;Substance dependence	ko05034//Alcoholism;ko04380//Osteoclast differentiation;ko04657//IL-17 signaling pathway;ko05031//Amphetamine addiction;ko05030//Cocaine addiction	K09029;K09029;K09029;K09029;K09029	GO:0043231//intracellular membrane-bounded organelle	GO:0001071//nucleic acid binding transcription factor activity;GO:0005515//protein binding;GO:0043566//structure-specific DNA binding	GO:0006357//regulation of transcription from RNA polymerase II promoter;GO:0009605//response to external stimulus;GO:0014072//response to isoquinoline alkaloid;GO:0044703//multi-organism reproductive process;GO:0046683//response to organophosphorus;GO:0051384//response to glucocorticoid;GO:0051592//response to calcium ion
ncbi_101113460	136	127	124	444	502	664	4.38	4.28	3.83	16.85	19.14	22.31	4.16333	19.4333	2.22272	7.82752e-44	2.46408e-41	FBP2	fructose-bisphosphatase 2, transcript variant X1	Metabolism;Organismal Systems;Environmental Information Processing;Metabolism;Organismal Systems;Metabolism;Metabolism;Metabolism	Global and overview maps;Endocrine system;Signal transduction;Global and overview maps;Endocrine system;Carbohydrate metabolism;Carbohydrate metabolism;Carbohydrate metabolism	ko01100//Metabolic pathways;ko04910//Insulin signaling pathway;ko04152//AMPK signaling pathway;ko01200//Carbon metabolism;ko04922//Glucagon signaling pathway;ko00010//Glycolysis / Gluconeogenesis;ko00051//Fructose and mannose metabolism;ko00030//Pentose phosphate pathway	K03841;K03841;K03841;K03841;K03841;K03841;K03841;K03841	GO:0031674//I band;GO:0031988//membrane-bounded vesicle;GO:0043231//intracellular membrane-bounded organelle	GO:0043169//cation binding;GO:0050308//sugar-phosphatase activity	GO:0006006//glucose metabolic process;GO:0046488//phosphatidylinositol metabolic process
ncbi_101103105	3875	3609	3855	7859	6632	7732	30.53	29.74	29.13	72.99	61.91	63.6	29.8	66.1667	1.15079	1.27282e-43	3.94003e-41	KIAA1324	KIAA1324 ortholog, transcript variant X1	-	-	-	-	GO:0005768//endosome;GO:0016021//integral component of membrane;GO:0031984//organelle subcompartment;GO:0031988//membrane-bounded vesicle	GO:0003723//RNA binding	GO:0000045//autophagosome assembly;GO:0010638//positive regulation of organelle organization;GO:0097192//extrinsic apoptotic signaling pathway in absence of ligand
ncbi_443218	4758	4713	5196	1340	1569	1691	104.8	108.59	109.78	34.8	40.95	38.89	107.723	38.2133	-1.49518	6.43244e-43	1.95852e-40	FOS	FBJ murine osteosarcoma viral oncogene homolog	Human Diseases;Environmental Information Processing;Human Diseases;Human Diseases;Environmental Information Processing;Human Diseases;Human Diseases;Human Diseases;Cellular Processes;Human Diseases;Human Diseases;Organismal Systems;Organismal Systems;Human Diseases;Human Diseases;Organismal Systems;Human Diseases;Human Diseases;Organismal Systems;Organismal Systems;Organismal Systems;Organismal S…	Cancers;Signal transduction;Infectious diseases;Infectious disease: viral;Signal transduction;Infectious diseases;Infectious diseases;Infectious diseases;Cell growth and death;Infectious disease: bacterial;Infectious diseases;Endocrine system;Immune system;Cancers;Immune diseases;Endocrine system;Cardiovascular diseases;Infectious diseases;Immune system;Nervous system;Immune system;Endocrine syst…	ko05200//Pathways in cancer;ko04010//MAPK signaling pathway;ko05166//HTLV-I infection;ko05170//Human immunodeficiency virus 1 infection;ko04024//cAMP signaling pathway;ko05132//Salmonella infection;ko05167//Kaposi sarcoma-associated herpesvirus infection;ko05162//Measles;ko04210//Apoptosis;ko05135//Yersinia infection;ko05161//Hepatitis B;ko04921//Oxytocin signaling pathway;ko04659//Th17 cell diff…	K04379;K04379;K04379;K04379;K04379;K04379;K04379;K04379;K04379;K04379;K04379;K04379;K04379;K04379;K04379;K04379;K04379;K04379;K04379;K04379;K04379;K04379;K04379;K04379;K04379;K04379;K04379;K04379;K04379;K04379;K04379;K04379;K04379;K04379;K04379;K04379;K04379;K04379;K04379	GO:0043231//intracellular membrane-bounded organelle;GO:0043234//protein complex;GO:0044444//cytoplasmic part	GO:0000977//RNA polymerase II regulatory region sequence-specific DNA binding;GO:0001071//nucleic acid binding transcription factor activity;GO:0043566//structure-specific DNA binding;GO:0046332//SMAD binding;GO:0046983//protein dimerization activity	GO:0000302//response to reactive oxygen species;GO:0002763//positive regulation of myeloid leukocyte differentiation;GO:0006357//regulation of transcription from RNA polymerase II promoter;GO:0007178//transmembrane receptor protein serine/threonine kinase signaling pathway;GO:0007519//skeletal muscle tissue development;GO:0051592//response to calcium ion
ncbi_101113317	4135	3973	4107	1324	1381	1371	17.5	17.37	16.54	6.53	6.54	5.68	17.1367	6.25	-1.45516	7.77585e-43	2.32937e-40	ITPR2	inositol 1,4,5-trisphosphate receptor, type 2, transcript variant X2	Human Diseases;Human Diseases;Environmental Information Processing;Human Diseases;Human Diseases;Human Diseases;Organismal Systems;Environmental Information Processing;Cellular Processes;Human Diseases;Cellular Processes;Organismal Systems;Organismal Systems;Environmental Information Processing;Organismal Systems;Organismal Systems;Organismal Systems;Organismal Systems;Organismal Systems;Cellular…	Neurodegenerative diseases;Infectious disease: viral;Signal transduction;Infectious diseases;Cancers;Infectious diseases;Immune system;Signal transduction;Cell growth and death;Endocrine and metabolic diseases;Cell growth and death;Endocrine system;Nervous system;Signal transduction;Endocrine system;Circulatory system;Nervous system;Immune system;Endocrine system;Cell growth and death;Nervous sys…	ko05010//Alzheimer disease;ko05170//Human immunodeficiency virus 1 infection;ko04020//Calcium signaling pathway;ko05163//Human cytomegalovirus infection;ko05205//Proteoglycans in cancer;ko05167//Kaposi sarcoma-associated herpesvirus infection;ko04621//NOD-like receptor signaling pathway;ko04022//cGMP - PKG signaling pathway;ko04218//Cellular senescence;ko04934//Cushing syndrome;ko04210//Apoptosis…	K04959;K04959;K04959;K04959;K04959;K04959;K04959;K04959;K04959;K04959;K04959;K04959;K04959;K04959;K04959;K04959;K04959;K04959;K04959;K04959;K04959;K04959;K04959;K04959;K04959;K04959;K04959;K04959;K04959;K04959;K04959;K04959;K04959;K04959;K04959;K04959;K04959;K04959;K04959;K04959;K04959	GO:0005789//endoplasmic reticulum membrane;GO:0030659//cytoplasmic vesicle membrane;GO:0031224//intrinsic component of membrane;GO:0043234//protein complex	GO:0005057//receptor signaling protein activity;GO:0005262//calcium channel activity;GO:0005543//phospholipid binding	GO:0006816//calcium ion transport;GO:0019932//second-messenger-mediated signaling;GO:0045471//response to ethanol;GO:0051591//response to cAMP
ncbi_101115381	1981	1922	2087	4794	3786	5125	57.31	58.47	58.11	162.93	129.32	153.61	57.9633	148.62	1.35842	2.18265e-42	6.43467e-40	ASGR2	asialoglycoprotein receptor 2, transcript variant X2	Organismal Systems	Endocrine system	ko04918//Thyroid hormone synthesis	K10064	-	-	GO:0010608//posttranscriptional regulation of gene expression;GO:0048878//chemical homeostasis
ncbi_101106133	2395	2189	2347	5743	8030	8949	40.47	38.69	38.04	114.41	160.78	157.89	39.0667	144.36	1.88566	3.62992e-42	1.05341e-39	MUC1	mucin 1, cell surface associated, transcript variant X1	-	-	-	-	GO:0005886//plasma membrane;GO:0031224//intrinsic component of membrane;GO:0044424//intracellular part	-	-
ncbi_101113024	683	698	705	1328	1336	1677	11.06	11.78	10.85	25.1	25.45	27.99	11.23	26.18	1.22111	4.15467e-42	1.18715e-39	DENND2D	DENN/MADD domain containing 2D, transcript variant X2	-	-	-	-	-	-	GO:0043087//regulation of GTPase activity
ncbi_101118667	50	61	76	292	363	374	1.23	1.57	1.8	8.48	10.59	9.62	1.53333	9.56333	2.64084	5.56056e-42	1.56479e-39	NEIL2	nei-like DNA glycosylase 2	Genetic Information Processing	Replication and repair	ko03410//Base excision repair	K10568	GO:0005819//spindle;GO:0043231//intracellular membrane-bounded organelle	GO:0003677//DNA binding;GO:0004520//endodeoxyribonuclease activity;GO:0015631//tubulin binding;GO:0016798//hydrolase activity, acting on glycosyl bonds;GO:0046914//transition metal ion binding	GO:0006281//DNA repair
ncbi_101108755	3275	3168	3343	875	751	734	19.87	20.42	20.41	7.61	7.53	6.73	20.2333	7.29	-1.47274	2.49642e-41	6.81852e-39	SYNE2	spectrin repeat containing, nuclear envelope 2, transcript variant X1	-	-	-	-	GO:0005635//nuclear envelope;GO:0005783//endoplasmic reticulum;GO:0005856//cytoskeleton;GO:0005924//cell-substrate adherens junction;GO:0016234//inclusion body;GO:0031090//organelle membrane;GO:0031224//intrinsic component of membrane;GO:0031253//cell projection membrane;GO:0031674//I band	GO:0003779//actin binding	GO:0001667//ameboidal-type cell migration;GO:0007010//cytoskeleton organization;GO:0007097//nuclear migration;GO:0030334//regulation of cell migration;GO:0033365//protein localization to organelle;GO:0044802//single-organism membrane organization
MSTRG.14566	1496	1481	1544	439	480	489	6.3	6.52	6.24	2.18	2.39	2.15	6.35333	2.24	-1.50401	3.15857e-41	8.50204e-39	--	endonuclease-reverse transcriptase [Babesia ovata]	-	-	-	-	-	-	-
ncbi_101119740	782	803	787	12527	4681	10450	15.79	16.97	15.27	298.75	112.27	221.05	16.01	210.69	3.71808	6.2456e-41	1.65714e-38	C4BPA	complement component 4 binding protein, alpha, transcript variant X3	Organismal Systems;Human Diseases	Immune system;Infectious diseases	ko04610//Complement and coagulation cascades;ko05133//Pertussis	K04002;K04002	GO:0044217//other organism part	GO:0003723//RNA binding	GO:0002924//negative regulation of humoral immune response mediated by circulating immunoglobulin;GO:0006952//defense response;GO:0009896//positive regulation of catabolic process
ncbi_101108117	1176	1177	1255	3765	4302	6717	41.32	43.26	42.3	155.97	179.12	246.44	42.2933	193.843	2.19639	1.06301e-40	2.78074e-38	KRT18	keratin 18, type I, transcript variant X1	Organismal Systems;Human Diseases	Endocrine system;Infectious diseases	ko04915//Estrogen signaling pathway;ko05150//Staphylococcus aureus infection	K07604;K07604	GO:0005882//intermediate filament;GO:0031988//membrane-bounded vesicle;GO:0044450//microtubule organizing center part	GO:0003723//RNA binding;GO:0005515//protein binding	GO:0007010//cytoskeleton organization;GO:0019221//cytokine-mediated signaling pathway;GO:0042981//regulation of apoptotic process;GO:0043001//Golgi to plasma membrane protein transport;GO:1904019//epithelial cell apoptotic process
ncbi_678680	13252	12541	13038	20555	22471	26606	297.18	294.21	280.46	543.41	597.12	622.98	290.617	587.837	1.0163	2.10164e-40	5.42135e-38	LGMN	legumain, transcript variant X1	Cellular Processes;Organismal Systems	Transport and catabolism;Immune system	ko04142//Lysosome;ko04612//Antigen processing and presentation	K01369;K01369	GO:0000323//lytic vacuole;GO:0005768//endosome;GO:0031988//membrane-bounded vesicle	GO:0004175//endopeptidase activity	GO:0003008//system process;GO:0006508//proteolysis;GO:0009057//macromolecule catabolic process;GO:0009268//response to pH;GO:0009968//negative regulation of signal transduction;GO:0040014//regulation of multicellular organism growth;GO:0043066//negative regulation of apoptotic process
ncbi_101112561	100	94	93	1081	522	1045	1.63	1.6	1.45	20.71	10.05	17.73	1.56	16.1633	3.37311	4.37868e-40	1.11404e-37	AOC1	amine oxidase, copper containing 1, transcript variant X1	Metabolism;Metabolism;Metabolism;Metabolism	Global and overview maps;Amino acid metabolism;Amino acid metabolism;Amino acid metabolism	ko01100//Metabolic pathways;ko00330//Arginine and proline metabolism;ko00380//Tryptophan metabolism;ko00340//Histidine metabolism	K11182;K11182;K11182;K11182	GO:0016020//membrane;GO:0031988//membrane-bounded vesicle;GO:0043296//apical junction complex;GO:0044421//extracellular region part	GO:0005216//ion channel activity;GO:0005539//glycosaminoglycan binding;GO:0016641//oxidoreductase activity, acting on the CH-NH2 group of donors, oxygen as acceptor;GO:0046914//transition metal ion binding;GO:0046983//protein dimerization activity;GO:0048037//cofactor binding	GO:0006812//cation transport;GO:0009267//cellular response to starvation;GO:0009636//response to toxic substance;GO:0034776//response to histamine;GO:0044710//single-organism metabolic process;GO:0046688//response to copper ion;GO:0071241//cellular response to inorganic substance;GO:1901564//organonitrogen compound metabolic process
ncbi_101104164	1335	1279	1466	356	333	312	47.62	47.72	50.29	14.98	14.1	11.6	48.5433	13.56	-1.83992	6.73414e-40	1.69018e-37	LOC101104164	CMRF35-like molecule 2, transcript variant X1	-	-	-	-	-	-	-
ncbi_101121066	254	223	308	1803	1347	3112	2.95	2.71	3.43	24.67	18.52	37.71	3.03	26.9667	3.15379	1.29603e-39	3.20949e-37	SFRP1	secreted frizzled-related protein 1, transcript variant X1	Environmental Information Processing	Signal transduction	ko04310//Wnt signaling pathway	K02166	-	-	-
ncbi_101101932	11594	10961	12142	2471	2183	1828	74.34	73.52	74.68	18.68	16.59	12.24	74.18	15.8367	-2.22776	1.76916e-39	4.32351e-37	FZD4	frizzled class receptor 4, transcript variant X1	Human Diseases;Human Diseases;Human Diseases;Human Diseases;Human Diseases;Human Diseases;Environmental Information Processing;Environmental Information Processing;Human Diseases;Environmental Information Processing;Human Diseases;Cellular Processes;Organismal Systems;Human Diseases	Cancers;Neurodegenerative diseases;Infectious diseases;Cancers;Cancers;Endocrine and metabolic diseases;Signal transduction;Signal transduction;Cancers;Signal transduction;Cancers;Cellular community - eukaryotes;Endocrine system;Cancers	ko05200//Pathways in cancer;ko05010//Alzheimer disease;ko05165//Human papillomavirus infection;ko05205//Proteoglycans in cancer;ko05225//Hepatocellular carcinoma;ko04934//Cushing syndrome;ko04390//Hippo signaling pathway;ko04310//Wnt signaling pathway;ko05226//Gastric cancer;ko04150//mTOR signaling pathway;ko05224//Breast cancer;ko04550//Signaling pathways regulating pluripotency of stem cells;ko…	K02354;K02354;K02354;K02354;K02354;K02354;K02354;K02354;K02354;K02354;K02354;K02354;K02354;K02354	-	-	-
ncbi_101103724	72	69	93	445	361	644	0.98	0.99	1.22	7.17	5.84	9.19	1.06333	7.4	2.79893	3.30408e-39	7.9697e-37	EREG	epiregulin, transcript variant X1	Environmental Information Processing;Environmental Information Processing;Human Diseases;Environmental Information Processing	Signal transduction;Signal transduction;Cancers;Signal transduction	ko04151//PI3K-Akt signaling pathway;ko04010//MAPK signaling pathway;ko05210//Colorectal cancer;ko04012//ErbB signaling pathway	K09784;K09784;K09784;K09784	-	-	-
MSTRG.16650	6956	6610	7302	12312	13010	16973	322.66	320.75	324.89	673.3	715.08	822.04	322.767	736.807	1.19079	3.78457e-39	9.01164e-37	CTSD	CTSD [Cervus elaphus hippelaphus]	Human Diseases;Cellular Processes;Cellular Processes;Organismal Systems;Cellular Processes;Environmental Information Processing	Infectious diseases;Cell growth and death;Transport and catabolism;Endocrine system;Transport and catabolism;Signal transduction	ko05152//Tuberculosis;ko04210//Apoptosis;ko04140//Autophagy - animal;ko04915//Estrogen signaling pathway;ko04142//Lysosome;ko04071//Sphingolipid signaling pathway	K01379;K01379;K01379;K01379;K01379;K01379	GO:0000323//lytic vacuole;GO:0005775//vacuolar lumen;GO:0044421//extracellular region part;GO:0048770//pigment granule	GO:0004175//endopeptidase activity;GO:0033218//amide binding	GO:0002478//antigen processing and presentation of exogenous peptide antigen;GO:0007033//vacuole organization;GO:0019538//protein metabolic process;GO:0022411//cellular component disassembly;GO:0032963//collagen metabolic process;GO:0043062//extracellular structure organization;GO:0044248//cellular catabolic process;GO:0048754//branching morphogenesis of an epithelial tube;GO:0051707//response to…
ncbi_101114207	3641	3245	3701	900	1097	1085	37.83	35.1	36.81	10.95	13.54	11.67	36.58	12.0533	-1.60162	3.99913e-39	9.40201e-37	ST3GAL2	ST3 beta-galactoside alpha-2,3-sialyltransferase 2, transcript variant X2	Metabolism;Metabolism;Metabolism;Metabolism;Metabolism	Global and overview maps;Glycan biosynthesis and metabolism;Glycan biosynthesis and metabolism;Glycan biosynthesis and metabolism;Glycan biosynthesis and metabolism	ko01100//Metabolic pathways;ko00512//Mucin type O-glycan biosynthesis;ko00603//Glycosphingolipid biosynthesis - globo and isoglobo series;ko00604//Glycosphingolipid biosynthesis - ganglio series;ko00533//Glycosaminoglycan biosynthesis - keratan sulfate	K03368;K03368;K03368;K03368;K03368	GO:0031228//intrinsic component of Golgi membrane	GO:0016757//transferase activity, transferring glycosyl groups	GO:0006464//cellular protein modification process
MSTRG.18654	6	9	6	157	220	281	0.03	0.05	0.03	0.97	1.36	1.53	0.0366667	1.28667	5.13303	5.36944e-39	1.24658e-36	F52C9.6	endonuclease-reverse transcriptase [Babesia ovata]	Human Diseases	Infectious diseases	ko05168//Herpes simplex infection	K09228	GO:0031252//cell leading edge;GO:0070161//anchoring junction	GO:0003779//actin binding;GO:0050839//cell adhesion molecule binding	GO:0010468//regulation of gene expression;GO:0098602//single organism cell adhesion
ncbi_101123048	165	172	185	518	429	559	2.4	2.62	2.58	8.88	7.39	8.48	2.53333	8.25	1.70336	1.58625e-38	3.6372e-36	ENPP1	ectonucleotide pyrophosphatase/phosphodiesterase 1	Metabolism;Metabolism;Metabolism;Metabolism;Metabolism;Metabolism;Metabolism	Global and overview maps;Nucleotide metabolism;Nucleotide metabolism;Metabolism of cofactors and vitamins;Carbohydrate metabolism;Metabolism of cofactors and vitamins;Metabolism of cofactors and vitamins	ko01100//Metabolic pathways;ko00230//Purine metabolism;ko00240//Pyrimidine metabolism;ko00760//Nicotinate and nicotinamide metabolism;ko00500//Starch and sucrose metabolism;ko00770//Pantothenate and CoA biosynthesis;ko00740//Riboflavin metabolism	K01513;K01513;K01513;K01513;K01513;K01513;K01513	GO:0005774//vacuolar membrane;GO:0044421//extracellular region part	GO:0001871//pattern binding;GO:0004527//exonuclease activity;GO:0005102//receptor binding;GO:0016462//pyrophosphatase activity;GO:0032550//purine ribonucleoside binding;GO:0038024//cargo receptor activity;GO:0043169//cation binding;GO:0046983//protein dimerization activity	GO:0001558//regulation of cell growth;GO:0001933//negative regulation of protein phosphorylation;GO:0002376//immune system process;GO:0005979//regulation of glycogen biosynthetic process;GO:0006790//sulfur compound metabolic process;GO:0006897//endocytosis;GO:0009141//nucleoside triphosphate metabolic process;GO:0009968//negative regulation of signal transduction;GO:0010829//negative regulation o…
ncbi_106990980	247	235	308	18	19	19	1.16	1.16	1.39	0.1	0.11	0.09	1.23667	0.1	-3.62838	2.57453e-38	5.8313e-36	GDF7	growth differentiation factor 7	Environmental Information Processing;Organismal Systems;Environmental Information Processing;Environmental Information Processing	Signaling molecules and interaction;Development;Signal transduction;Signal transduction	ko04060//Cytokine-cytokine receptor interaction;ko04360//Axon guidance;ko04390//Hippo signaling pathway;ko04350//TGF-beta signaling pathway	K20013;K20013;K20013;K20013	-	-	-
ncbi_101111189	3635	3606	3998	485	590	365	29.61	30.72	31.23	4.66	5.69	3.1	30.52	4.48333	-2.76711	8.70973e-38	1.94899e-35	MTURN	maturin, neural progenitor differentiation regulator homolog (Xenopus), transcript variant X1	-	-	-	-	-	-	GO:0044707//single-multicellular organism process;GO:0048468//cell development
MSTRG.15569	486	449	497	97	84	83	3.24	3.13	3.18	0.76	0.66	0.58	3.18333	0.666667	-2.2555	9.07318e-38	2.00614e-35	--	LINE-1 reverse transcriptase-like protein [Bos mutus]	-	-	-	-	GO:0012505//endomembrane system;GO:0016020//membrane;GO:0031674//I band;GO:0043231//intracellular membrane-bounded organelle;GO:0044446//intracellular organelle part	GO:0004519//endonuclease activity;GO:0008092//cytoskeletal protein binding;GO:0016491//oxidoreductase activity;GO:0016779//nucleotidyltransferase activity	GO:0003012//muscle system process;GO:0006278//RNA-dependent DNA replication;GO:0007507//heart development;GO:0009887//organ morphogenesis;GO:0009888//tissue development;GO:0019222//regulation of metabolic process;GO:0030239//myofibril assembly;GO:0032196//transposition;GO:0044248//cellular catabolic process;GO:0044710//single-organism metabolic process;GO:0050896//response to stimulus;GO:1901361/…
ncbi_101106946	30	30	24	382	213	324	0.33	0.34	0.25	4.94	2.77	3.71	0.306667	3.80667	3.63378	2.25522e-37	4.87049e-35	FRK	fyn-related Src family tyrosine kinase, transcript variant X1	-	-	-	-	GO:0031988//membrane-bounded vesicle	GO:0004713//protein tyrosine kinase activity;GO:0032550//purine ribonucleoside binding	GO:0006468//protein phosphorylation
ncbi_101113211	10238	9911	10154	30550	45807	60524	221.95	224.77	211.15	780.82	1176.7	1369.99	219.29	1109.17	2.33857	2.29451e-37	4.89838e-35	LOC101113211	Ig mu chain C region secreted form, transcript variant X1	Environmental Information Processing;Human Diseases;Environmental Information Processing;Human Diseases;Human Diseases;Human Diseases;Cellular Processes;Environmental Information Processing;Environmental Information Processing;Human Diseases;Human Diseases;Human Diseases;Organismal Systems;Human Diseases;Organismal Systems;Human Diseases;Human Diseases;Organismal Systems;Organismal Systems;Human …	Signal transduction;Infectious diseases;Signal transduction;Cancers;Infectious diseases;Immune diseases;Transport and catabolism;Signal transduction;Signal transduction;Immune diseases;Infectious diseases;Infectious diseases;Immune system;Cardiovascular diseases;Immune system;Cardiovascular diseases;Immune diseases;Immune system;Immune system;Immune diseases;Infectious diseases;Immune system;Immu…	ko04151//PI3K-Akt signaling pathway;ko05169//Epstein-Barr virus infection;ko04020//Calcium signaling pathway;ko05202//Transcriptional misregulation in cancers;ko05152//Tuberculosis;ko05322//Systemic lupus erythematosus;ko04145//Phagosome;ko04072//Phospholipase D signaling pathway;ko04064//NF-kappa B signaling pathway;ko05323//Rheumatoid arthritis;ko05150//Staphylococcus aureus infection;ko05146//…	K06856;K06856;K06856;K06856;K06856;K06856;K06856;K06856;K06856;K06856;K06856;K06856;K06856;K06856;K06856;K06856;K06856;K06856;K06856;K06856;K06856;K06856;K06856;K06856;K06856;K06856	-	-	-
ncbi_101106651	8753	7790	9462	18578	24254	28673	191.7	178.47	198.78	479.73	629.43	655.69	189.65	588.283	1.63317	2.91614e-37	6.08556e-35	SFTPD	surfactant protein D, transcript variant X2	Cellular Processes	Transport and catabolism	ko04145//Phagosome	K10068	GO:0044421//extracellular region part	GO:0005488//binding	GO:0006952//defense response;GO:0044767//single-organism developmental process;GO:0048875//chemical homeostasis within a tissue
ncbi_101108320	443	440	434	63	42	40	3.2	3.38	3.01	0.53	0.36	0.31	3.19667	0.4	-2.9985	3.2613e-37	6.73024e-35	DGKH	diacylglycerol kinase, eta, transcript variant X3	Metabolism;Environmental Information Processing;Environmental Information Processing;Metabolism;Human Diseases;Metabolism	Global and overview maps;Signal transduction;Signal transduction;Lipid metabolism;Cancers;Lipid metabolism	ko01100//Metabolic pathways;ko04072//Phospholipase D signaling pathway;ko04070//Phosphatidylinositol signaling system;ko00564//Glycerophospholipid metabolism;ko05231//Choline metabolism in cancer;ko00561//Glycerolipid metabolism	K00901;K00901;K00901;K00901;K00901;K00901	GO:0031090//organelle membrane;GO:0043231//intracellular membrane-bounded organelle	GO:0016301//kinase activity;GO:0032550//purine ribonucleoside binding;GO:0046983//protein dimerization activity	GO:0006796//phosphate-containing compound metabolic process;GO:0007186//G-protein coupled receptor signaling pathway;GO:0042221//response to chemical;GO:0051259//protein oligomerization
ncbi_101111034	373	325	341	28	45	33	4.06	3.74	3.53	0.36	0.57	0.39	3.77667	0.44	-3.10154	6.91837e-37	1.41203e-34	MPP3	membrane protein, palmitoylated 3, transcript variant X2	-	-	-	-	-	-	-
ncbi_101108200	79	48	58	351	361	322	0.24	0.16	0.17	1.25	1.35	1.04	0.19	1.21333	2.6749	7.15208e-37	1.44387e-34	LRP2	LDL receptor related protein 2, transcript variant X1	Organismal Systems;Organismal Systems;Environmental Information Processing	Endocrine system;Digestive system;Signal transduction	ko04918//Thyroid hormone synthesis;ko04979//Cholesterol metabolism;ko04340//Hedgehog signaling pathway	K06233;K06233;K06233	GO:0005774//vacuolar membrane;GO:0005886//plasma membrane;GO:0005903//brush border;GO:0016023//cytoplasmic, membrane-bounded vesicle;GO:0031224//intrinsic component of membrane;GO:0043234//protein complex	-	GO:0006897//endocytosis;GO:0044281//small molecule metabolic process;GO:0044767//single-organism developmental process
ncbi_443483	3269	3006	3452	13072	14426	27436	31.63	30.43	32.04	149.11	165.39	277.17	31.3667	197.223	2.65253	1.13946e-36	2.2514e-34	COL1A1	collagen, type I, alpha 1, transcript variant X1	Environmental Information Processing;Human Diseases;Human Diseases;Cellular Processes;Organismal Systems;Organismal Systems;Organismal Systems;Human Diseases;Human Diseases;Environmental Information Processing	Signal transduction;Infectious diseases;Cancers;Cellular community - eukaryotes;Immune system;Endocrine system;Digestive system;Infectious diseases;Endocrine and metabolic diseases;Signaling molecules and interaction	ko04151//PI3K-Akt signaling pathway;ko05165//Human papillomavirus infection;ko05205//Proteoglycans in cancer;ko04510//Focal adhesion;ko04611//Platelet activation;ko04926//Relaxin signaling pathway;ko04974//Protein digestion and absorption;ko05146//Amoebiasis;ko04933//AGE-RAGE signaling pathway in diabetic complications;ko04512//ECM-receptor interaction	K06236;K06236;K06236;K06236;K06236;K06236;K06236;K06236;K06236;K06236	GO:0005583//fibrillar collagen trimer;GO:0044432//endoplasmic reticulum part	GO:0005198//structural molecule activity;GO:0019838//growth factor binding;GO:0043169//cation binding	GO:0001501//skeletal system development;GO:0001775//cell activation;GO:0001944//vasculature development;GO:0002376//immune system process;GO:0006355//regulation of transcription, DNA-templated;GO:0006897//endocytosis;GO:0007162//negative regulation of cell adhesion;GO:0007584//response to nutrient;GO:0007599//hemostasis;GO:0009611//response to wounding;GO:0009612//response to mechanical stimulus;…
ncbi_101107688	6084	5792	6475	12318	14492	18972	94.98	94.61	97.01	226.67	267.99	309.24	95.5333	267.967	1.48798	1.7966e-36	3.51246e-34	C1S	complement component 1, s subcomponent, transcript variant X2	Human Diseases;Human Diseases;Organismal Systems;Human Diseases	Immune diseases;Infectious diseases;Immune system;Infectious diseases	ko05322//Systemic lupus erythematosus;ko05150//Staphylococcus aureus infection;ko04610//Complement and coagulation cascades;ko05133//Pertussis	K01331;K01331;K01331;K01331	GO:0031988//membrane-bounded vesicle;GO:0044421//extracellular region part	GO:0004175//endopeptidase activity;GO:0005515//protein binding;GO:0046872//metal ion binding	GO:0006952//defense response;GO:0006956//complement activation
MSTRG.17762	1001	957	1181	201	247	207	9.48	9.48	10.73	2.24	2.77	2.05	9.89667	2.35333	-2.07224	2.71182e-36	5.24653e-34	--	RCC1-like G exchanging factor-like protein isoform X4 [Odocoileus virginianus texanus]	Environmental Information Processing;Cellular Processes	Signaling molecules and interaction;Cellular community - eukaryotes	ko04514//Cell adhesion molecules (CAMs);ko04520//Adherens junction	K06531;K06531	GO:0005737//cytoplasm;GO:0016020//membrane;GO:0030054//cell junction;GO:0043227//membrane-bounded organelle	GO:0005515//protein binding;GO:0016647//oxidoreductase activity, acting on the CH-NH group of donors, oxygen as acceptor	GO:0006596//polyamine biosynthetic process;GO:0006598//polyamine catabolic process;GO:0006996//organelle organization;GO:0019953//sexual reproduction;GO:0022610//biological adhesion;GO:0031326//regulation of cellular biosynthetic process;GO:0044403//symbiosis, encompassing mutualism through parasitism;GO:0044702//single organism reproductive process;GO:0045954//positive regulation of natural kill…
ncbi_101110113	2492	2430	2662	951	976	1028	19.76	20.15	20.24	8.89	9.17	8.51	20.05	8.85667	-1.17877	4.88193e-36	9.34764e-34	CLIP2	CAP-Gly domain containing linker protein 2, transcript variant X1	-	-	-	-	GO:0005874//microtubule	GO:0008017//microtubule binding	-
ncbi_101119853	758	730	730	2373	1670	2234	6.96	7.01	6.43	25.69	18.17	21.42	6.8	21.76	1.67807	1.61708e-35	3.0647e-33	LOC101119853	5-beta-cholestane-3-alpha,7-alpha-diol 12-alpha-hydroxylase, transcript variant X1	Metabolism;Organismal Systems;Metabolism	Global and overview maps;Endocrine system;Lipid metabolism	ko01100//Metabolic pathways;ko03320//PPAR signaling pathway;ko00120//Primary bile acid biosynthesis	K07431;K07431;K07431	-	-	-
ncbi_101102245	392	294	383	876	807	1055	2.75	2.16	2.58	7.24	6.71	7.73	2.49667	7.22667	1.53333	2.04345e-35	3.83364e-33	MTHFD1L	methylenetetrahydrofolate dehydrogenase (NADP+ dependent) 1-like	Metabolism;Metabolism	Global and overview maps;Metabolism of cofactors and vitamins	ko01100//Metabolic pathways;ko00670//One carbon pool by folate	K13402;K13402	-	-	-
ncbi_101113882	376	331	406	965	997	1478	9.26	8.53	9.59	28.03	29.11	38.02	9.12667	31.72	1.79723	4.11737e-35	7.64719e-33	CREB3L1	cAMP responsive element binding protein 3-like 1, transcript variant X1	Environmental Information Processing;Human Diseases;Human Diseases;Human Diseases;Organismal Systems;Human Diseases;Environmental Information Processing;Human Diseases;Human Diseases;Environmental Information Processing;Human Diseases;Human Diseases;Organismal Systems;Organismal Systems;Organismal Systems;Organismal Systems;Organismal Systems;Environmental Information Processing;Organismal System…	Signal transduction;Infectious diseases;Neurodegenerative diseases;Infectious diseases;Environmental adaptation;Infectious diseases;Signal transduction;Cancers;Substance dependence;Signal transduction;Endocrine and metabolic diseases;Infectious diseases;Circulatory system;Endocrine system;Nervous system;Endocrine system;Endocrine system;Signal transduction;Nervous system;Endocrine system;Signal t…	ko04151//PI3K-Akt signaling pathway;ko05165//Human papillomavirus infection;ko05016//Huntington disease;ko05166//HTLV-I infection;ko04714//Thermogenesis;ko05163//Human cytomegalovirus infection;ko04024//cAMP signaling pathway;ko05203//Viral carcinogenesis;ko05034//Alcoholism;ko04022//cGMP - PKG signaling pathway;ko04934//Cushing syndrome;ko05161//Hepatitis B;ko04261//Adrenergic signaling in cardi…	K09048;K09048;K09048;K09048;K09048;K09048;K09048;K09048;K09048;K09048;K09048;K09048;K09048;K09048;K09048;K09048;K09048;K09048;K09048;K09048;K09048;K09048;K09048;K09048;K09048;K09048;K09048;K09048;K09048;K09048;K09048;K09048;K09048	GO:0043231//intracellular membrane-bounded organelle	GO:0001071//nucleic acid binding transcription factor activity;GO:0044212//transcription regulatory region DNA binding	GO:0006357//regulation of transcription from RNA polymerase II promoter;GO:0007165//signal transduction;GO:0030278//regulation of ossification
ncbi_443366	1502	1632	1588	203	250	153	12.95	14.72	13.14	2.06	2.56	1.38	13.6033	2	-2.76589	5.52177e-35	1.0154e-32	PTGFR	prostaglandin F receptor (FP)	Environmental Information Processing;Environmental Information Processing;Environmental Information Processing	Signaling molecules and interaction;Signal transduction;Signal transduction	ko04080//Neuroactive ligand-receptor interaction;ko04020//Calcium signaling pathway;ko04072//Phospholipase D signaling pathway	K04262;K04262;K04262	GO:0031224//intrinsic component of membrane;GO:0044424//intracellular part	GO:0004955//prostaglandin receptor activity	GO:0002237//response to molecule of bacterial origin;GO:0007166//cell surface receptor signaling pathway;GO:0019722//calcium-mediated signaling;GO:0042981//regulation of apoptotic process
ncbi_101103331	2578	2482	2616	4195	4613	5700	69.83	70.33	67.97	133.96	148.05	161.2	69.3767	147.737	1.09051	6.63277e-35	1.20775e-32	TMEM97	transmembrane protein 97	-	-	-	-	GO:0000323//lytic vacuole;GO:0005783//endoplasmic reticulum;GO:0031090//organelle membrane;GO:0031224//intrinsic component of membrane	-	GO:0055092//sterol homeostasis
ncbi_101108488	1277	1537	1320	4280	3239	4338	18.81	23.69	18.63	74.31	56.5	66.72	20.3767	65.8433	1.69212	7.89573e-35	1.42376e-32	SLC39A8	solute carrier family 39 (zinc transporter), member 8, transcript variant X2	Cellular Processes	Cell growth and death	ko04216//Ferroptosis	K14714	GO:0016020//membrane	GO:0022890//inorganic cation transmembrane transporter activity	GO:0015691//cadmium ion transport;GO:0044763//single-organism cellular process
ncbi_101104239	2438	2313	2504	7495	5116	7381	22.91	22.74	22.57	83.04	56.97	72.43	22.74	70.8133	1.63879	1.03603e-34	1.85021e-32	PARM1	prostate androgen-regulated mucin-like protein 1, transcript variant X1	-	-	-	-	GO:0005768//endosome;GO:0016020//membrane	-	-
ncbi_101120052	3006	3051	3261	867	854	754	28.04	29.75	29.16	9.54	9.44	7.35	28.9833	8.77667	-1.72348	1.16558e-34	2.06175e-32	LOC101120052	sperm-specific antigen 2, transcript variant X1	-	-	-	-	GO:0016020//membrane;GO:0043231//intracellular membrane-bounded organelle	GO:0005515//protein binding	-
ncbi_101110887	105207	100113	108783	27243	34463	32985	383.26	379.74	378.05	114.2	146.37	121.57	380.35	127.38	-1.57819	1.82926e-34	3.20517e-32	AHNAK	AHNAK nucleoprotein, transcript variant X4	Human Diseases	Infectious diseases	ko05132//Salmonella infection	K23934	GO:0005774//vacuolar membrane;GO:0005856//cytoskeleton;GO:0005911//cell-cell junction;GO:0005924//cell-substrate adherens junction;GO:0030016//myofibril;GO:0031988//membrane-bounded vesicle;GO:0044459//plasma membrane part;GO:0098589//membrane region	GO:0003723//RNA binding;GO:0005198//structural molecule activity;GO:0005515//protein binding	GO:0006461//protein complex assembly;GO:0010468//regulation of gene expression;GO:1901019//regulation of calcium ion transmembrane transporter activity
ncbi_780504	1598	1430	1709	362	397	323	13.6	12.75	14.08	3.76	4.08	2.68	13.4767	3.50667	-1.94229	2.03335e-34	3.52947e-32	KIT	v-kit Hardy-Zuckerman 4 feline sarcoma viral oncogene homolog	Human Diseases;Environmental Information Processing;Environmental Information Processing;Environmental Information Processing;Environmental Information Processing;Environmental Information Processing;Human Diseases;Organismal Systems;Organismal Systems;Human Diseases;Human Diseases	Cancers;Signal transduction;Signal transduction;Signal transduction;Signal transduction;Signal transduction;Cancers;Immune system;Endocrine system;Cancers;Cancers	ko05200//Pathways in cancer;ko04151//PI3K-Akt signaling pathway;ko04010//MAPK signaling pathway;ko04014//Ras signaling pathway;ko04015//Rap1 signaling pathway;ko04072//Phospholipase D signaling pathway;ko05224//Breast cancer;ko04640//Hematopoietic cell lineage;ko04916//Melanogenesis;ko05221//Acute myeloid leukemia;ko05230//Central carbon metabolism in cancer	K05091;K05091;K05091;K05091;K05091;K05091;K05091;K05091;K05091;K05091;K05091	GO:0005764//lysosome;GO:0030054//cell junction;GO:0031224//intrinsic component of membrane;GO:0044421//extracellular region part;GO:0044459//plasma membrane part	GO:0004714//transmembrane receptor protein tyrosine kinase activity;GO:0019899//enzyme binding;GO:0032550//purine ribonucleoside binding;GO:0043169//cation binding;GO:0046983//protein dimerization activity	GO:0002244//hematopoietic progenitor cell differentiation;GO:0002279//mast cell activation involved in immune response;GO:0002573//myeloid leukocyte differentiation;GO:0002768//immune response-regulating cell surface receptor signaling pathway;GO:0006664//glycolipid metabolic process;GO:0006952//defense response;GO:0007169//transmembrane receptor protein tyrosine kinase signaling pathway;GO:00072…
ncbi_101110899	1049	990	1109	341	302	332	7.24	7.24	7.44	2.81	2.51	2.43	7.30667	2.58333	-1.49998	2.79795e-34	4.81169e-32	IGSF3	immunoglobulin superfamily member 3, transcript variant X2	-	-	-	-	-	-	GO:0048732//gland development
ncbi_101120875	4033	3848	4143	1659	1585	1711	34.65	34.59	34.15	16.81	16.14	15.35	34.4633	16.1	-1.098	3.06301e-34	5.2192e-32	LOC101120875	guanylate-binding protein 6-like, transcript variant X1	-	-	-	-	GO:0031988//membrane-bounded vesicle	GO:0017111//nucleoside-triphosphatase activity;GO:0032550//purine ribonucleoside binding	-
ncbi_101113334	1991	1778	1879	3839	3195	3798	19.61	18.32	17.75	44.58	37.29	39.06	18.56	40.31	1.11894	3.12602e-34	5.27814e-32	LHFPL2	lipoma HMGIC fusion partner-like 2, transcript variant X1	-	-	-	-	-	-	-
ncbi_100913159	655	706	706	1833	1526	2404	18.98	21.41	19.63	62.63	52.41	72.75	20.0067	62.5967	1.64561	3.33393e-34	5.57847e-32	ST6GAL1	ST6 beta-galactosamide alpha-2,6-sialyltranferase 1	Metabolism;Metabolism;Metabolism	Global and overview maps;Glycan biosynthesis and metabolism;Glycan biosynthesis and metabolism	ko01100//Metabolic pathways;ko00510//N-Glycan biosynthesis;ko00514//Other types of O-glycan biosynthesis	K00778;K00778;K00778	GO:0031228//intrinsic component of Golgi membrane;GO:0031988//membrane-bounded vesicle	GO:0016757//transferase activity, transferring glycosyl groups	GO:0006040//amino sugar metabolic process;GO:0006487//protein N-linked glycosylation
ncbi_101116125	385	372	367	49	57	39	7.58	7.66	6.93	1.14	1.33	0.8	7.39	1.09	-2.76125	1.01815e-33	1.67345e-31	MAGEE2	MAGE family member E2	-	-	-	-	-	-	-
ncbi_101109178	1675	1739	1786	327	425	329	29.83	32.39	30.51	6.86	8.97	6.12	30.91	7.31667	-2.07882	1.17916e-33	1.92109e-31	EMCN	endomucin, transcript variant X1	-	-	-	-	-	-	-
ncbi_101118650	4527	4221	4667	868	980	702	34.77	33.92	34.39	7.86	8.92	5.63	34.36	7.47	-2.20155	1.27063e-33	2.05211e-31	CDC42BPG	CDC42 binding protein kinase gamma (DMPK-like), transcript variant X1	-	-	-	-	GO:0044464//cell part	GO:0004672//protein kinase activity;GO:0032550//purine ribonucleoside binding;GO:0046872//metal ion binding	GO:0006464//cellular protein modification process;GO:0006796//phosphate-containing compound metabolic process;GO:0007165//signal transduction
ncbi_443551	7892	7579	8395	1739	1639	1273	143.48	144.14	146.39	37.27	35.31	24.16	144.67	32.2467	-2.16554	1.29179e-33	2.06831e-31	PTGS1	prostaglandin-endoperoxide synthase 1 (prostaglandin G/H synthase and cyclooxygenase)	Metabolism;Organismal Systems;Organismal Systems;Metabolism;Organismal Systems	Global and overview maps;Immune system;Nervous system;Lipid metabolism;Endocrine system	ko01100//Metabolic pathways;ko04611//Platelet activation;ko04726//Serotonergic synapse;ko00590//Arachidonic acid metabolism;ko04923//Regulation of lipolysis in adipocyte	K00509;K00509;K00509;K00509;K00509	GO:0031090//organelle membrane;GO:0031224//intrinsic component of membrane;GO:0031513//nonmotile primary cilium;GO:0043231//intracellular membrane-bounded organelle	GO:0016209//antioxidant activity;GO:0016705//oxidoreductase activity, acting on paired donors, with incorporation or reduction of molecular oxygen;GO:0043169//cation binding;GO:0046906//tetrapyrrole binding	GO:0006693//prostaglandin metabolic process;GO:0006952//defense response;GO:0008015//blood circulation;GO:0008283//cell proliferation;GO:0019369//arachidonic acid metabolic process
ncbi_100135685	7189	6774	7429	16310	12463	17860	124.15	122.38	123.06	332.07	255.03	322.04	123.197	303.047	1.29858	1.78165e-33	2.82825e-31	ASRGL1	asparaginase like 1	Metabolism;Metabolism	Global and overview maps;Amino acid metabolism	ko01100//Metabolic pathways;ko00250//Alanine, aspartate and glutamate metabolism	K13051;K13051	GO:0043231//intracellular membrane-bounded organelle	GO:0008242//omega peptidase activity;GO:0016811//hydrolase activity, acting on carbon-nitrogen (but not peptide) bonds, in linear amides	GO:0006530//asparagine catabolic process;GO:0019538//protein metabolic process
ncbi_101113346	316	309	314	649	619	817	4.3	4.4	4.1	10.41	9.98	11.61	4.26667	10.6667	1.32193	2.14228e-33	3.37191e-31	SLFN11	schlafen family member 11, transcript variant X1	-	-	-	-	-	-	-
ncbi_101109391	1867	1804	1875	654	579	628	10.5	10.61	10.11	4.34	3.86	3.69	10.4067	3.96333	-1.39272	2.31793e-33	3.61773e-31	ZNF366	zinc finger protein 366, transcript variant X1	-	-	-	-	-	-	-
ncbi_101122334	1156	1048	1169	2090	2460	3055	14.67	13.84	14.36	31.23	36.95	40.43	14.29	36.2033	1.34112	2.84634e-33	4.40542e-31	BMP1	bone morphogenetic protein 1, transcript variant X1	-	-	-	-	-	GO:0004175//endopeptidase activity;GO:0046914//transition metal ion binding	GO:0019538//protein metabolic process;GO:0051094//positive regulation of developmental process
ncbi_101112686	12153	11880	12889	40058	26312	39914	122.09	125.72	124.45	452.83	308.76	405.15	124.087	388.913	1.6481	2.98639e-33	4.58399e-31	CTSC	cathepsin C, transcript variant X1	Cellular Processes;Cellular Processes	Cell growth and death;Transport and catabolism	ko04210//Apoptosis;ko04142//Lysosome	K01275;K01275	GO:0000323//lytic vacuole;GO:0031988//membrane-bounded vesicle;GO:0044421//extracellular region part	GO:0004175//endopeptidase activity;GO:0016504//peptidase activator activity;GO:0019899//enzyme binding;GO:0043168//anion binding	GO:0001909//leukocyte mediated cytotoxicity;GO:0009967//positive regulation of signal transduction;GO:0012501//programmed cell death;GO:0016485//protein processing;GO:0042221//response to chemical;GO:0044767//single-organism developmental process;GO:0045862//positive regulation of proteolysis
ncbi_101109208	3298	3133	3655	6097	5645	7872	85.08	84.55	90.44	185.43	172.55	212.03	86.69	190.003	1.13209	4.25171e-33	6.47271e-31	SERPINH1	serpin peptidase inhibitor, clade H (heat shock protein 47), member 1, (collagen binding protein 1)	-	-	-	-	-	-	-
ncbi_101110712	4481	4215	4531	11352	8294	12406	104.56	99.76	105.34	299.03	217.3	286.41	103.22	267.58	1.37425	5.9878e-33	9.04158e-31	SERPINB1	serpin peptidase inhibitor, clade B (ovalbumin), member 1	-	-	-	-	-	-	-
ncbi_101110184	342	301	349	718	863	1069	22.69	20.89	22.21	56.15	67.83	74.04	21.93	66.0067	1.58971	6.30059e-33	9.43716e-31	SFTA2	surfactant associated 2	-	-	-	-	-	-	-
ncbi_101110204	1042	839	972	189	213	170	12.26	10.32	10.97	2.62	2.97	2.09	11.1833	2.56	-2.12713	6.85805e-33	1.019e-30	ILDR2	immunoglobulin-like domain containing receptor 2, transcript variant X1	-	-	-	-	-	-	GO:0001894//tissue homeostasis;GO:0009306//protein secretion;GO:0048869//cellular developmental process
ncbi_101102576	4690	4411	4863	1854	1711	1815	28.04	27.58	27.89	13.07	12.12	11.33	27.8367	12.1733	-1.19326	7.16921e-33	1.05678e-30	MLLT6	myeloid/lymphoid or mixed-lineage leukemia%3B translocated to, 6, transcript variant X1	-	-	-	-	-	GO:0043169//cation binding	-
ncbi_101123054	636	617	661	1127	1044	1360	12.79	13.24	12.75	26.58	24.69	29.05	12.9267	26.7733	1.05045	1.00426e-32	1.46866e-30	TNFSF13	tumor necrosis factor superfamily member 13, transcript variant X1	Environmental Information Processing;Human Diseases;Organismal Systems	Signaling molecules and interaction;Immune diseases;Immune system	ko04060//Cytokine-cytokine receptor interaction;ko05323//Rheumatoid arthritis;ko04672//Intestinal immune network for IgA production	K05475;K05475;K05475	GO:0031988//membrane-bounded vesicle;GO:0044421//extracellular region part;GO:0044424//intracellular part;GO:0044459//plasma membrane part	GO:0032813//tumor necrosis factor receptor superfamily binding	GO:0002634//regulation of germinal center formation;GO:0042127//regulation of cell proliferation;GO:0045830//positive regulation of isotype switching
ncbi_101106492	27	29	25	210	172	321	0.44	0.49	0.41	4.03	3.32	5.54	0.446667	4.29667	3.26595	3.3007e-32	4.78936e-30	FAP	fibroblast activation protein alpha, transcript variant X1	-	-	-	-	GO:0005924//cell-substrate adherens junction;GO:0031224//intrinsic component of membrane;GO:0031252//cell leading edge;GO:0031253//cell projection membrane;GO:0044421//extracellular region part	GO:0004175//endopeptidase activity;GO:0004177//aminopeptidase activity;GO:0005102//receptor binding;GO:0019899//enzyme binding;GO:0046983//protein dimerization activity	GO:0006508//proteolysis;GO:0008285//negative regulation of cell proliferation;GO:0009894//regulation of catabolic process;GO:0010631//epithelial cell migration;GO:0010715//regulation of extracellular matrix disassembly;GO:0022610//biological adhesion;GO:0043065//positive regulation of apoptotic process;GO:0050673//epithelial cell proliferation;GO:0071156//regulation of cell cycle arrest;GO:009728…
ncbi_101110689	1683	1598	1860	485	409	394	10.01	9.94	10.61	3.4	2.88	2.45	10.1867	2.91	-1.80759	5.56613e-32	8.01393e-30	TBC1D16	TBC1 domain family, member 16, transcript variant X1	-	-	-	-	-	-	-
ncbi_101119330	1796	1747	1954	624	639	620	12.02	12.24	12.55	4.93	5.07	4.33	12.27	4.77667	-1.36106	5.65549e-32	8.07996e-30	KIAA0355	KIAA0355 ortholog, transcript variant X1	-	-	-	-	-	-	-
ncbi_443043	93551	90392	98500	165705	154617	219296	1470.97	1486.83	1485.6	3071.76	2880.75	3600.27	1481.13	3184.26	1.10426	7.64677e-32	1.07594e-29	SFTPB	surfactant protein B, transcript variant X1	-	-	-	-	GO:0000323//lytic vacuole;GO:0044421//extracellular region part	-	GO:0006643//membrane lipid metabolic process;GO:0044707//single-multicellular organism process
ncbi_678675	47	35	32	257	320	560	1.52	1.19	0.99	9.7	12.17	18.73	1.23333	13.5333	3.45588	8.29268e-32	1.15805e-29	CLEC6A	C-type lectin domain family 6, member A, transcript variant X2	Organismal Systems	Immune system	ko04625//C-type lectin receptor signaling pathway	K17514	GO:0031224//intrinsic component of membrane	GO:0005488//binding	GO:0001819//positive regulation of cytokine production;GO:0006952//defense response;GO:0009620//response to fungus;GO:0043122//regulation of I-kappaB kinase/NF-kappaB signaling
ncbi_101111361	2356	2155	2407	719	659	621	56.1	53.68	54.98	20.18	18.59	15.44	54.92	18.07	-1.60374	8.79587e-32	1.21915e-29	TBXAS1	thromboxane A synthase 1, transcript variant X1	Metabolism;Organismal Systems;Metabolism	Global and overview maps;Immune system;Lipid metabolism	ko01100//Metabolic pathways;ko04611//Platelet activation;ko00590//Arachidonic acid metabolism	K01832;K01832;K01832	GO:0031090//organelle membrane;GO:0031224//intrinsic component of membrane;GO:0043231//intracellular membrane-bounded organelle	GO:0016491//oxidoreductase activity;GO:0016860//intramolecular oxidoreductase activity;GO:0046906//tetrapyrrole binding;GO:0046914//transition metal ion binding	GO:0006693//prostaglandin metabolic process
ncbi_101122451	1661	1606	1760	557	509	503	34.5	34.89	35.06	13.64	12.53	10.91	34.8167	12.36	-1.4941	1.02487e-31	1.41e-29	VAMP2	vesicle associated membrane protein 2, transcript variant X1	Organismal Systems;Organismal Systems;Organismal Systems;Organismal Systems;Genetic Information Processing	Digestive system;Endocrine system;Nervous system;Excretory system;Folding, sorting and degradation	ko04970//Salivary secretion;ko04911//Insulin secretion;ko04721//Synaptic vesicle cycle;ko04962//Vasopressin-regulated water reabsorption;ko04130//SNARE interactions in vesicular transport	K13504;K13504;K13504;K13504;K13504	GO:0030667//secretory granule membrane;GO:0031201//SNARE complex;GO:0031224//intrinsic component of membrane;GO:0031984//organelle subcompartment	GO:0000149//SNARE binding;GO:0008289//lipid binding	GO:0006886//intracellular protein transport;GO:0006887//exocytosis;GO:0032388//positive regulation of intracellular transport;GO:0032868//response to insulin;GO:0048167//regulation of synaptic plasticity;GO:0060627//regulation of vesicle-mediated transport;GO:0061024//membrane organization
MSTRG.15069	3830	3756	4030	48737	16612	43648	150.53	153.04	151	2254.52	770.74	1787.59	151.523	1604.28	3.40432	5.85365e-31	7.93575e-29	IGHA1	membrane-bound immunoglobulin alpha heavy chain constant region, partial [Bos taurus]	Environmental Information Processing;Human Diseases;Environmental Information Processing;Human Diseases;Human Diseases;Human Diseases;Cellular Processes;Environmental Information Processing;Environmental Information Processing;Human Diseases;Human Diseases;Human Diseases;Organismal Systems;Human Diseases;Organismal Systems;Human Diseases;Human Diseases;Organismal Systems;Organismal Systems;Human …	Signal transduction;Infectious diseases;Signal transduction;Cancers;Infectious diseases;Immune diseases;Transport and catabolism;Signal transduction;Signal transduction;Immune diseases;Infectious diseases;Infectious diseases;Immune system;Cardiovascular diseases;Immune system;Cardiovascular diseases;Immune diseases;Immune system;Immune system;Immune diseases;Infectious diseases;Immune system;Immu…	ko04151//PI3K-Akt signaling pathway;ko05169//Epstein-Barr virus infection;ko04020//Calcium signaling pathway;ko05202//Transcriptional misregulation in cancers;ko05152//Tuberculosis;ko05322//Systemic lupus erythematosus;ko04145//Phagosome;ko04072//Phospholipase D signaling pathway;ko04064//NF-kappa B signaling pathway;ko05323//Rheumatoid arthritis;ko05150//Staphylococcus aureus infection;ko05146//…	K06856;K06856;K06856;K06856;K06856;K06856;K06856;K06856;K06856;K06856;K06856;K06856;K06856;K06856;K06856;K06856;K06856;K06856;K06856;K06856;K06856;K06856;K06856;K06856;K06856;K06856;K06856	GO:0031988//membrane-bounded vesicle;GO:0044444//cytoplasmic part;GO:0044459//plasma membrane part;GO:0071750//dimeric IgA immunoglobulin complex;GO:0071754//IgM immunoglobulin complex, circulating	GO:0005102//receptor binding;GO:0005539//glycosaminoglycan binding;GO:0005543//phospholipid binding;GO:0038023//signaling receptor activity;GO:0043566//structure-specific DNA binding	GO:0001894//tissue homeostasis;GO:0001934//positive regulation of protein phosphorylation;GO:0006909//phagocytosis;GO:0006956//complement activation;GO:0016064//immunoglobulin mediated immune response;GO:0030888//regulation of B cell proliferation;GO:0042742//defense response to bacterium;GO:0045807//positive regulation of endocytosis;GO:0050851//antigen receptor-mediated signaling pathway;GO:009…
ncbi_101108494	1013	952	1078	340	331	340	57.38	55.98	58.11	23.84	23.53	21.3	57.1567	22.89	-1.3202	6.30965e-31	8.49196e-29	JDP2	Jun dimerization protein 2, transcript variant X1	-	-	-	-	GO:0031981//nuclear lumen	GO:0001071//nucleic acid binding transcription factor activity;GO:0043566//structure-specific DNA binding;GO:0046983//protein dimerization activity	GO:0006355//regulation of transcription, DNA-templated;GO:0031058//positive regulation of histone modification;GO:0045596//negative regulation of cell differentiation
ncbi_101103586	1038	1012	1055	328	322	313	5.34	5.44	5.2	1.99	1.96	1.68	5.32667	1.87667	-1.50506	7.80845e-31	1.04335e-28	ZHX3	zinc fingers and homeoboxes 3, transcript variant X1	-	-	-	-	-	-	-
ncbi_101107106	624	585	647	182	157	180	8.22	8.06	8.19	2.83	2.46	2.47	8.15667	2.58667	-1.65689	9.96378e-31	1.32184e-28	MATN2	matrilin 2, transcript variant X1	-	-	-	-	GO:0044420//extracellular matrix component	GO:0046872//metal ion binding	GO:0009611//response to wounding;GO:0016358//dendrite development;GO:0016477//cell migration;GO:0097485//neuron projection guidance
ncbi_101103057	136	120	154	370	323	401	1.72	1.56	1.89	5.45	4.91	5.46	1.72333	5.27333	1.61351	1.10962e-30	1.46164e-28	GRHL1	grainyhead-like transcription factor 1, transcript variant X2	-	-	-	-	-	-	-
ncbi_101123208	1496	1305	1532	2716	3158	4099	87.27	79.61	85.72	186.79	218.27	249.66	84.2	218.24	1.37402	1.15373e-30	1.50902e-28	RPS23	ribosomal protein S23	Genetic Information Processing	Translation	ko03010//Ribosome	K02973	GO:0015935//small ribosomal subunit	GO:0003723//RNA binding	GO:0000956//nuclear-transcribed mRNA catabolic process;GO:0006412//translation;GO:0006613//cotranslational protein targeting to membrane;GO:0016032//viral process;GO:0032774//RNA biosynthetic process;GO:0043624//cellular protein complex disassembly
ncbi_443427	117	106	91	464	553	960	3.85	3.65	2.94	18.01	21.61	32.94	3.48	24.1867	2.79705	1.78182e-30	2.31425e-28	AREG	amphiregulin, transcript variant X1	Environmental Information Processing;Environmental Information Processing;Environmental Information Processing;Human Diseases;Environmental Information Processing	Signal transduction;Signal transduction;Signal transduction;Cancers;Signal transduction	ko04151//PI3K-Akt signaling pathway;ko04010//MAPK signaling pathway;ko04390//Hippo signaling pathway;ko05210//Colorectal cancer;ko04012//ErbB signaling pathway	K09782;K09782;K09782;K09782;K09782	-	-	-
MSTRG.6821	4465	4162	4730	1290	1198	1050	37.18	36.26	37.78	12.67	11.82	9.13	37.0733	11.2067	-1.72602	2.92201e-30	3.76878e-28	SAP30L	PREDICTED: histone deacetylase complex subunit SAP30L [Chinchilla lanigera]	Human Diseases	Infectious diseases	ko05169//Epstein-Barr virus infection	K19202	GO:0031981//nuclear lumen;GO:0043232//intracellular non-membrane-bounded organelle	GO:0003676//nucleic acid binding;GO:0003712//transcription cofactor activity;GO:0043169//cation binding	GO:0006357//regulation of transcription from RNA polymerase II promoter;GO:0007519//skeletal muscle tissue development;GO:0010629//negative regulation of gene expression;GO:0051276//chromosome organization;GO:1902679//negative regulation of RNA biosynthetic process
ncbi_101116038	2269	2231	2353	773	842	803	32.04	32.3	31.13	12.79	14.47	12.24	31.8233	13.1667	-1.27319	3.36404e-30	4.30899e-28	TMCC3	transmembrane and coiled-coil domain family 3, transcript variant X1	-	-	-	-	-	-	-
MSTRG.17277	317	286	293	24	42	43	2.74	2.58	2.43	0.24	0.43	0.39	2.58333	0.353333	-2.87013	6.5749e-30	8.36408e-28	--	uncharacterized protein LOC101056901 [Pan troglodytes]	-	-	-	-	-	-	-
ncbi_101108520	58	53	59	236	291	445	1.75	1.57	1.61	7.78	9.69	13.2	1.64333	10.2233	2.63717	6.85828e-30	8.66523e-28	CKMT1A	creatine kinase, mitochondrial 1A, transcript variant X1	Metabolism;Metabolism	Global and overview maps;Amino acid metabolism	ko01100//Metabolic pathways;ko00330//Arginine and proline metabolism	K00933;K00933	GO:0043231//intracellular membrane-bounded organelle	GO:0016772//transferase activity, transferring phosphorus-containing groups;GO:0032550//purine ribonucleoside binding	GO:0006796//phosphate-containing compound metabolic process;GO:0042981//regulation of apoptotic process;GO:0043393//regulation of protein binding
ncbi_101110190	164	151	159	511	439	745	2.86	2.76	2.66	10.51	9.07	13.57	2.76	11.05	2.00131	7.37312e-30	9.25276e-28	TTC39A	tetratricopeptide repeat domain 39A, transcript variant X1	-	-	-	-	-	-	-
ncbi_101107420	7	4	5	195	115	159	0.36	0.21	0.25	11.78	6.98	8.51	0.273333	9.09	5.05555	7.70713e-30	9.60701e-28	LOC101107420	phospholipase A2, membrane associated	Metabolism;Environmental Information Processing;Organismal Systems;Organismal Systems;Metabolism;Metabolism;Metabolism;Organismal Systems;Metabolism;Metabolism	Global and overview maps;Signal transduction;Circulatory system;Digestive system;Lipid metabolism;Lipid metabolism;Lipid metabolism;Digestive system;Lipid metabolism;Lipid metabolism	ko01100//Metabolic pathways;ko04014//Ras signaling pathway;ko04270//Vascular smooth muscle contraction;ko04972//Pancreatic secretion;ko00564//Glycerophospholipid metabolism;ko00590//Arachidonic acid metabolism;ko00565//Ether lipid metabolism;ko04975//Fat digestion and absorption;ko00591//Linoleic acid metabolism;ko00592//alpha-Linolenic acid metabolism	K01047;K01047;K01047;K01047;K01047;K01047;K01047;K01047;K01047;K01047	GO:0043231//intracellular membrane-bounded organelle;GO:0044421//extracellular region part	GO:0003824//catalytic activity;GO:0046872//metal ion binding	GO:0006644//phospholipid metabolic process;GO:0008285//negative regulation of cell proliferation
MSTRG.8306	8	10	11	122	104	147	0.28	0.34	0.36	4.91	4.15	5.19	0.326667	4.75	3.86204	1.11342e-29	1.37864e-27	--	diacylglycerol kinase zeta isoform X6 [Bos taurus]	-	-	-	-	GO:0016020//membrane;GO:0030054//cell junction;GO:0044424//intracellular part	GO:0005488//binding	GO:0009653//anatomical structure morphogenesis;GO:0022607//cellular component assembly;GO:0032270//positive regulation of cellular protein metabolic process;GO:0032956//regulation of actin cytoskeleton organization;GO:0035023//regulation of Rho protein signal transduction;GO:0043065//positive regulation of apoptotic process;GO:0048513//animal organ development;GO:0048523//negative regulation of c…
ncbi_101103793	2126	1981	2214	456	629	580	30.57	29.79	30.53	7.73	10.72	8.71	30.2967	9.05333	-1.74264	2.07383e-29	2.55081e-27	BMPR2	bone morphogenetic protein receptor type II	Environmental Information Processing;Organismal Systems;Human Diseases;Environmental Information Processing;Human Diseases;Cellular Processes;Environmental Information Processing	Signaling molecules and interaction;Development;Cancers;Signal transduction;Cardiovascular diseases;Cellular community - eukaryotes;Signal transduction	ko04060//Cytokine-cytokine receptor interaction;ko04360//Axon guidance;ko05206//MicroRNAs in cancer;ko04390//Hippo signaling pathway;ko05418//Fluid shear stress and atherosclerosis;ko04550//Signaling pathways regulating pluripotency of stem cells;ko04350//TGF-beta signaling pathway	K04671;K04671;K04671;K04671;K04671;K04671;K04671	GO:0016021//integral component of membrane;GO:0044421//extracellular region part;GO:0044459//plasma membrane part	GO:0004675//transmembrane receptor protein serine/threonine kinase activity;GO:0032550//purine ribonucleoside binding	GO:0001568//blood vessel development;GO:0001704//formation of primary germ layer;GO:0001934//positive regulation of protein phosphorylation;GO:0001936//regulation of endothelial cell proliferation;GO:0003002//regionalization;GO:0003073//regulation of systemic arterial blood pressure;GO:0006029//proteoglycan metabolic process;GO:0007169//transmembrane receptor protein tyrosine kinase signaling pat…
ncbi_101106871	15955	15524	16619	27684	25133	35817	824.09	838.8	823.37	1685.79	1538.21	1931.6	828.753	1718.53	1.05216	2.51024e-29	3.06728e-27	LOC101106871	VEGF coregulated chemokine 1	Environmental Information Processing	Signaling molecules and interaction	ko04060//Cytokine-cytokine receptor interaction	K22627	-	-	GO:0042221//response to chemical;GO:0044707//single-multicellular organism process;GO:0048869//cellular developmental process
ncbi_101106128	18	12	19	238	137	328	0.08	0.05	0.08	1.21	0.7	1.48	0.07	1.13	4.01282	2.81784e-29	3.39842e-27	ADAM12	ADAM metallopeptidase domain 12, transcript variant X1	-	-	-	-	GO:0016020//membrane	GO:0019904//protein domain specific binding;GO:0046914//transition metal ion binding;GO:0070011//peptidase activity, acting on L-amino acid peptides	GO:0019538//protein metabolic process
ncbi_100534647	1188	1097	1199	2672	2252	3612	73.55	71.05	71.2	195.03	165.21	233.49	71.9333	197.91	1.46011	2.9194e-29	3.4982e-27	IFI30	interferon, gamma-inducible protein 30	Organismal Systems	Immune system	ko04612//Antigen processing and presentation	K08059	GO:0000323//lytic vacuole;GO:0016020//membrane	GO:0016491//oxidoreductase activity	GO:0002474//antigen processing and presentation of peptide antigen via MHC class I;GO:0002478//antigen processing and presentation of exogenous peptide antigen;GO:0008285//negative regulation of cell proliferation;GO:0031647//regulation of protein stability;GO:0044710//single-organism metabolic process
ncbi_101108622	410	397	415	21	8	2	3.52	3.56	3.42	0.21	0.08	0.02	3.5	0.103333	-5.08198	3.76755e-29	4.48555e-27	ST6GALNAC5	ST6 (alpha-N-acetyl-neuraminyl-2,3-beta-galactosyl-1,3)-N-acetylgalactosaminide alpha-2,6-sialyltransferase 5, transcript variant X1	-	-	-	-	GO:0031090//organelle membrane;GO:0031224//intrinsic component of membrane;GO:0043231//intracellular membrane-bounded organelle	GO:0008373//sialyltransferase activity	GO:0006487//protein N-linked glycosylation;GO:0006687//glycosphingolipid metabolic process;GO:0009311//oligosaccharide metabolic process
ncbi_101108896	434	441	480	936	903	878	6.47	6.88	6.87	16.46	15.96	13.67	6.74	15.3633	1.18867	3.86037e-29	4.5668e-27	MREG	melanoregulin, transcript variant X1	-	-	-	-	GO:0032991//macromolecular complex;GO:0048770//pigment granule	-	GO:0032400//melanosome localization
ncbi_101123073	25213	23984	26098	67404	46375	70362	408.05	407.72	404.56	1280.61	887.55	1189.4	406.777	1119.19	1.46014	3.99151e-29	4.69204e-27	WARS	tryptophanyl-tRNA synthetase, transcript variant X1	Genetic Information Processing	Translation	ko00970//Aminoacyl-tRNA biosynthesis	K01867	GO:0031988//membrane-bounded vesicle;GO:0043231//intracellular membrane-bounded organelle	GO:0004812//aminoacyl-tRNA ligase activity;GO:0032550//purine ribonucleoside binding	GO:0006418//tRNA aminoacylation for protein translation;GO:0022603//regulation of anatomical structure morphogenesis
MSTRG.15070	7547	7300	7769	85850	29586	71734	341.78	345.75	337.42	4582.98	1587.59	3391.46	341.65	3187.34	3.22176	4.37204e-29	5.10704e-27	IGHA2	immunoglobulin alpha heavy chain, partial [Ovis aries]	Environmental Information Processing;Human Diseases;Environmental Information Processing;Human Diseases;Human Diseases;Human Diseases;Cellular Processes;Environmental Information Processing;Environmental Information Processing;Human Diseases;Human Diseases;Human Diseases;Organismal Systems;Human Diseases;Organismal Systems;Human Diseases;Human Diseases;Organismal Systems;Organismal Systems;Human …	Signal transduction;Infectious diseases;Signal transduction;Cancers;Infectious diseases;Immune diseases;Transport and catabolism;Signal transduction;Signal transduction;Immune diseases;Infectious diseases;Infectious diseases;Immune system;Cardiovascular diseases;Immune system;Cardiovascular diseases;Immune diseases;Immune system;Immune system;Immune diseases;Infectious diseases;Immune system;Immu…	ko04151//PI3K-Akt signaling pathway;ko05169//Epstein-Barr virus infection;ko04020//Calcium signaling pathway;ko05202//Transcriptional misregulation in cancers;ko05152//Tuberculosis;ko05322//Systemic lupus erythematosus;ko04145//Phagosome;ko04072//Phospholipase D signaling pathway;ko04064//NF-kappa B signaling pathway;ko05323//Rheumatoid arthritis;ko05150//Staphylococcus aureus infection;ko05146//…	K06856;K06856;K06856;K06856;K06856;K06856;K06856;K06856;K06856;K06856;K06856;K06856;K06856;K06856;K06856;K06856;K06856;K06856;K06856;K06856;K06856;K06856;K06856;K06856;K06856;K06856;K06856	GO:0031988//membrane-bounded vesicle;GO:0044444//cytoplasmic part;GO:0044459//plasma membrane part;GO:0071750//dimeric IgA immunoglobulin complex	GO:0005102//receptor binding;GO:0038023//signaling receptor activity	GO:0001894//tissue homeostasis;GO:0001934//positive regulation of protein phosphorylation;GO:0006909//phagocytosis;GO:0006959//humoral immune response;GO:0016064//immunoglobulin mediated immune response;GO:0030100//regulation of endocytosis;GO:0030888//regulation of B cell proliferation;GO:0042742//defense response to bacterium;GO:0044710//single-organism metabolic process;GO:0050851//antigen rec…
ncbi_101108865	1316	1249	1443	336	307	254	13.3	13.21	13.99	4.01	3.68	2.68	13.5	3.45667	-1.96551	5.94465e-29	6.90062e-27	LOC101108865	FYVE, RhoGEF and PH domain-containing protein 5, transcript variant X1	-	-	-	-	-	GO:0043169//cation binding	GO:0043087//regulation of GTPase activity
ncbi_101116005	440	405	428	1731	1044	1529	9.28	8.93	8.66	43.03	26.09	33.66	8.95667	34.26	1.93549	9.89666e-29	1.14168e-26	SLAMF8	SLAM family member 8	-	-	-	-	GO:0031224//intrinsic component of membrane	-	GO:0009617//response to bacterium;GO:0042325//regulation of phosphorylation;GO:0042493//response to drug;GO:0051341//regulation of oxidoreductase activity;GO:0051452//intracellular pH reduction
ncbi_105605879	161	127	145	449	690	869	13.77	11.42	11.88	45.37	70.06	77.78	12.3567	64.4033	2.38185	1.58174e-28	1.80535e-26	LOC105605879	complement C4-like, transcript variant X1	-	-	-	-	-	-	-
ncbi_101117354	5345	5068	5441	1344	1153	959	38.45	38.14	37.54	11.4	9.83	7.2	38.0433	9.47667	-2.00519	1.58956e-28	1.80535e-26	ARHGAP35	Rho GTPase activating protein 35, transcript variant X1	Cellular Processes;Cellular Processes;Organismal Systems;Organismal Systems	Cell motility;Cellular community - eukaryotes;Immune system;Immune system	ko04810//Regulation of actin cytoskeleton;ko04510//Focal adhesion;ko04611//Platelet activation;ko04670//Leukocyte transendothelial migration	K05732;K05732;K05732;K05732	GO:0005856//cytoskeleton;GO:0043231//intracellular membrane-bounded organelle	GO:0003676//nucleic acid binding;GO:0008047//enzyme activator activity;GO:0032550//purine ribonucleoside binding	GO:0001654//eye development;GO:0006355//regulation of transcription, DNA-templated;GO:0010975//regulation of neuron projection development;GO:0022604//regulation of cell morphogenesis;GO:0043087//regulation of GTPase activity;GO:0043114//regulation of vascular permeability;GO:0046532//regulation of photoreceptor cell differentiation;GO:0060606//tube closure
ncbi_101119517	1107	1075	1024	4122	2499	3755	11.69	11.88	10.38	51.34	31.29	41.42	11.3167	41.35	1.86944	1.59413e-28	1.80535e-26	LOC101119517	guanylate-binding protein 1-like, transcript variant X1	Organismal Systems	Immune system	ko04621//NOD-like receptor signaling pathway	K20899	-	GO:0017111//nucleoside-triphosphatase activity;GO:0032550//purine ribonucleoside binding	-
ncbi_101106510	908	950	891	236	266	303	6.83	7.44	6.41	2.1	2.34	2.35	6.89333	2.26333	-1.60675	1.65425e-28	1.86209e-26	KIAA1551	KIAA1551 ortholog, transcript variant X1	-	-	-	-	-	-	-
ncbi_101115584	591	551	532	138	138	132	3.71	3.63	3.22	1.02	1.03	0.87	3.52	0.973333	-1.85457	1.69345e-28	1.89473e-26	ZCCHC11	zinc finger, CCHC domain containing 11, transcript variant X2	-	-	-	-	GO:0031988//membrane-bounded vesicle;GO:0043231//intracellular membrane-bounded organelle;GO:0043232//intracellular non-membrane-bounded organelle;GO:0044421//extracellular region part	GO:0003723//RNA binding;GO:0046914//transition metal ion binding;GO:0070569//uridylyltransferase activity	GO:0001819//positive regulation of cytokine production;GO:0002831//regulation of response to biotic stimulus;GO:0006396//RNA processing;GO:0010586//miRNA metabolic process;GO:0019221//cytokine-mediated signaling pathway;GO:0034470//ncRNA processing;GO:0043433//negative regulation of sequence-specific DNA binding transcription factor activity
ncbi_101111768	3607	3669	3794	1501	1415	1491	10.56	11.23	10.64	5.19	4.9	4.55	10.81	4.88	-1.14741	2.18679e-28	2.41758e-26	SMG1	SMG1 phosphatidylinositol 3-kinase-related kinase, transcript variant X3	Genetic Information Processing	Translation	ko03015//mRNA surveillance pathway	K08873	-	-	-
ncbi_101107061	581	534	713	143	151	153	24.75	23.81	28.96	6.71	7.58	6.63	25.84	6.97333	-1.88969	4.66306e-28	5.12468e-26	SCHIP1	schwannomin interacting protein 1, transcript variant X3	-	-	-	-	-	-	-
ncbi_101107704	917	907	960	322	277	312	19.68	19.73	18.74	7.88	7.02	7.06	19.3833	7.32	-1.4049	6.51568e-28	7.11857e-26	LDB2	LIM domain binding 2, transcript variant X1	-	-	-	-	GO:0043231//intracellular membrane-bounded organelle;GO:0043234//protein complex	GO:0000989//transcription factor activity, transcription factor binding;GO:0019904//protein domain specific binding	GO:0001894//tissue homeostasis;GO:0006357//regulation of transcription from RNA polymerase II promoter;GO:0019827//stem cell population maintenance;GO:0022405//hair cycle process;GO:0044085//cellular component biogenesis
ncbi_443001	985	951	1017	246	304	262	4.59	4.64	4.55	1.35	1.68	1.28	4.59333	1.43667	-1.67682	6.93778e-28	7.5354e-26	ACAN	aggrecan, transcript variant X1	-	-	-	-	-	-	-
ncbi_101110495	8504	7982	8991	16607	21169	28231	218.5	214.55	221.59	503.06	644.51	757.37	218.213	634.98	1.54097	8.41518e-28	9.08693e-26	KRT8	keratin 8, type II	-	-	-	-	GO:0005882//intermediate filament;GO:0005886//plasma membrane;GO:0030054//cell junction;GO:0031674//I band;GO:0031981//nuclear lumen;GO:0031988//membrane-bounded vesicle	GO:0005515//protein binding	GO:0003006//developmental process involved in reproduction;GO:0019221//cytokine-mediated signaling pathway;GO:0043207//response to external biotic stimulus;GO:1904019//epithelial cell apoptotic process
ncbi_101112089	49	39	49	467	218	388	1.59	1.35	1.55	18.17	8.52	13.37	1.49667	13.3533	3.15738	1.31148e-27	1.40798e-25	SDSL	serine dehydratase-like, transcript variant X1	Metabolism;Metabolism;Metabolism;Metabolism;Metabolism;Metabolism	Global and overview maps;Global and overview maps;Global and overview maps;Amino acid metabolism;Amino acid metabolism;Amino acid metabolism	ko01100//Metabolic pathways;ko01200//Carbon metabolism;ko01230//Biosynthesis of amino acids;ko00270//Cysteine and methionine metabolism;ko00260//Glycine, serine and threonine metabolism;ko00290//Valine, leucine and isoleucine biosynthesis	K17989;K17989;K17989;K17989;K17989;K17989	-	-	-
ncbi_101111381	74	84	101	255	287	375	1.6	1.9	2.09	6.49	7.34	8.46	1.86333	7.43	1.99548	1.69684e-27	1.81123e-25	PM20D1	peptidase M20 domain containing 1, transcript variant X1	-	-	-	-	GO:0031988//membrane-bounded vesicle	GO:0016787//hydrolase activity;GO:0043169//cation binding	GO:0016032//viral process;GO:0019538//protein metabolic process;GO:0050688//regulation of defense response to virus;GO:0060548//negative regulation of cell death
ncbi_101108131	16546	16182	17105	40628	30644	51236	235.07	240.5	233.1	680.48	515.87	760.02	236.223	652.123	1.46499	1.71156e-27	1.8165e-25	C3	complement component 3, transcript variant X1	Human Diseases;Environmental Information Processing;Human Diseases;Human Diseases;Human Diseases;Human Diseases;Cellular Processes;Human Diseases;Human Diseases;Human Diseases;Organismal Systems;Human Diseases;Human Diseases	Infectious diseases;Signaling molecules and interaction;Cancers;Infectious diseases;Infectious diseases;Immune diseases;Transport and catabolism;Infectious diseases;Infectious diseases;Infectious diseases;Immune system;Infectious diseases;Infectious diseases	ko05168//Herpes simplex infection;ko04080//Neuroactive ligand-receptor interaction;ko05203//Viral carcinogenesis;ko05152//Tuberculosis;ko05167//Kaposi sarcoma-associated herpesvirus infection;ko05322//Systemic lupus erythematosus;ko04145//Phagosome;ko05142//Chagas disease (American trypanosomiasis);ko05150//Staphylococcus aureus infection;ko05140//Leishmaniasis;ko04610//Complement and coagulation…	K03990;K03990;K03990;K03990;K03990;K03990;K03990;K03990;K03990;K03990;K03990;K03990;K03990	GO:0031988//membrane-bounded vesicle;GO:0044421//extracellular region part	GO:0031714//C5a anaphylatoxin chemotactic receptor binding;GO:0061135//endopeptidase regulator activity	GO:0001819//positive regulation of cytokine production;GO:0001932//regulation of protein phosphorylation;GO:0001969//regulation of activation of membrane attack complex;GO:0008277//regulation of G-protein coupled receptor protein signaling pathway;GO:0010466//negative regulation of peptidase activity;GO:0010827//regulation of glucose transport;GO:0010883//regulation of lipid storage;GO:0031326//r…
ncbi_101115756	3902	3759	4062	1335	1235	1152	34	34.27	33.95	13.71	12.75	10.48	34.0733	12.3133	-1.46842	1.74704e-27	1.84363e-25	KAT2B	K(lysine) acetyltransferase 2B, transcript variant X1	Human Diseases;Human Diseases;Organismal Systems;Environmental Information Processing	Infectious diseases;Cancers;Endocrine system;Signal transduction	ko05166//HTLV-I infection;ko05203//Viral carcinogenesis;ko04919//Thyroid hormone signaling pathway;ko04330//Notch signaling pathway	K06062;K06062;K06062;K06062	GO:0000123//histone acetyltransferase complex;GO:0044430//cytoskeletal part;GO:0044449//contractile fiber part	GO:0003712//transcription cofactor activity;GO:0016538//cyclin-dependent protein serine/threonine kinase regulator activity;GO:0019900//kinase binding;GO:0090595//acetyl-CoA:L-lysine N6-acetyltransferase	GO:0000079//regulation of cyclin-dependent protein serine/threonine kinase activity;GO:0006357//regulation of transcription from RNA polymerase II promoter;GO:0006474//N-terminal protein amino acid acetylation;GO:0008283//cell proliferation;GO:0032868//response to insulin;GO:0043966//histone H3 acetylation;GO:0045722//positive regulation of gluconeogenesis;GO:0060049//regulation of protein glycos…
ncbi_101106984	71	58	69	245	406	491	0.71	0.6	0.66	2.88	4.79	5.11	0.656667	4.26	2.69762	1.82981e-27	1.92006e-25	FCRLB	Fc receptor-like B, transcript variant X1	-	-	-	-	-	-	GO:0002683//negative regulation of immune system process
ncbi_101115254	1581	1444	1559	500	395	429	24.54	23.53	24.02	9.02	7.1	6.68	24.03	7.6	-1.66077	1.86059e-27	1.94139e-25	SATB1	SATB homeobox 1, transcript variant X1	-	-	-	-	GO:0000790//nuclear chromatin;GO:0016604//nuclear body	GO:0000976//transcription regulatory region sequence-specific DNA binding;GO:0000981//RNA polymerase II transcription factor activity, sequence-specific DNA binding	GO:0006357//regulation of transcription from RNA polymerase II promoter;GO:0009605//response to external stimulus;GO:0009888//tissue development;GO:0016570//histone modification;GO:0035710//CD4-positive, alpha-beta T cell activation;GO:0036037//CD8-positive, alpha-beta T cell activation;GO:0042098//T cell proliferation
ncbi_101108652	150	182	179	416	481	623	4.48	5.68	5.12	14.63	17.01	19.41	5.09333	17.0167	1.74027	2.04975e-27	2.12681e-25	TMEM59L	transmembrane protein 59 like, transcript variant X1	-	-	-	-	GO:0031224//intrinsic component of membrane;GO:0043231//intracellular membrane-bounded organelle	-	-
ncbi_101123159	2814	2575	2766	4588	5922	6741	37.68	36.07	35.53	72.43	93.98	94.25	36.4267	86.8867	1.25414	2.66821e-27	2.73794e-25	LOC101123159	complement C4-A-like	-	-	-	-	GO:0044421//extracellular region part	-	GO:0002252//immune effector process;GO:0006952//defense response;GO:0010466//negative regulation of peptidase activity
ncbi_101112735	967	952	1007	256	299	252	5.01	5.17	5.02	1.57	1.85	1.38	5.06667	1.6	-1.66297	3.20715e-27	3.27288e-25	TLN2	talin 2, transcript variant X7	Human Diseases;Environmental Information Processing;Cellular Processes;Organismal Systems	Infectious diseases;Signal transduction;Cellular community - eukaryotes;Immune system	ko05166//HTLV-I infection;ko04015//Rap1 signaling pathway;ko04510//Focal adhesion;ko04611//Platelet activation	K06271;K06271;K06271;K06271	GO:0005913//cell-cell adherens junction;GO:0005924//cell-substrate adherens junction;GO:0043232//intracellular non-membrane-bounded organelle	GO:0003779//actin binding;GO:0005102//receptor binding;GO:0005198//structural molecule activity	GO:0007010//cytoskeleton organization;GO:0022610//biological adhesion
ncbi_101109800	2610	2511	2680	628	780	613	18.62	18.75	18.88	5.62	6.85	4.78	18.75	5.75	-1.70526	3.50558e-27	3.55788e-25	ARAP2	ArfGAP with RhoGAP domain, ankyrin repeat and PH domain 2, transcript variant X1	Cellular Processes	Transport and catabolism	ko04144//Endocytosis	K18440	GO:0044464//cell part	GO:0046914//transition metal ion binding;GO:1901981//phosphatidylinositol phosphate binding	GO:0043087//regulation of GTPase activity
ncbi_101121880	931	859	959	1406	1557	1894	6.25	6.04	6.15	11.19	12.37	13.37	6.14667	12.31	1.00195	3.89044e-27	3.92702e-25	MICAL2	microtubule associated monooxygenase, calponin and LIM domain containing 2, transcript variant X1	-	-	-	-	GO:0043231//intracellular membrane-bounded organelle	GO:0004497//monooxygenase activity;GO:0008092//cytoskeletal protein binding;GO:0046914//transition metal ion binding;GO:0050660//flavin adenine dinucleotide binding	GO:0006790//sulfur compound metabolic process;GO:0008154//actin polymerization or depolymerization;GO:0044710//single-organism metabolic process;GO:0044767//single-organism developmental process;GO:0045944//positive regulation of transcription from RNA polymerase II promoter
ncbi_101118671	415	368	385	56	77	53	0.82	0.77	0.73	0.13	0.18	0.11	0.773333	0.14	-2.46566	4.26928e-27	4.28613e-25	NEB	nebulin, transcript variant X2	-	-	-	-	GO:0031674//I band	-	-
ncbi_101120281	328	358	354	67	48	47	4.61	5.27	4.77	1.12	0.81	0.71	4.88333	0.88	-2.47229	4.81714e-27	4.81014e-25	RCAN2	regulator of calcineurin 2, transcript variant X2	Organismal Systems	Endocrine system	ko04919//Thyroid hormone signaling pathway	K17903	-	-	GO:0006950//response to stress;GO:0007613//memory;GO:0019722//calcium-mediated signaling;GO:0040011//locomotion
ncbi_101102907	1109	1041	1130	317	322	276	16.37	15.43	15.36	5.3	5.41	4.08	15.72	4.93	-1.67294	5.07244e-27	5.03799e-25	RTN1	reticulon 1, transcript variant X1	-	-	-	-	GO:0031090//organelle membrane;GO:0031224//intrinsic component of membrane;GO:0043231//intracellular membrane-bounded organelle	-	GO:0030154//cell differentiation
ncbi_101107046	664	627	667	125	80	73	5.36	5.3	5.14	1.2	0.75	0.61	5.26667	0.853333	-2.62571	5.10298e-27	5.04136e-25	NR3C2	nuclear receptor subfamily 3 group C member 2, transcript variant X1	Organismal Systems	Excretory system	ko04960//Aldosterone-regulated sodium reabsorption	K08555	GO:0043231//intracellular membrane-bounded organelle	GO:0001071//nucleic acid binding transcription factor activity;GO:0003677//DNA binding;GO:0008289//lipid binding;GO:0038023//signaling receptor activity;GO:0046914//transition metal ion binding	GO:0003008//system process;GO:0006875//cellular metal ion homeostasis;GO:0009755//hormone-mediated signaling pathway;GO:0010468//regulation of gene expression;GO:0034645//cellular macromolecule biosynthetic process
ncbi_101110947	23	22	20	147	121	203	0.16	0.16	0.13	1.21	1	1.48	0.15	1.23	3.03562	5.21166e-27	5.12149e-25	FNDC1	fibronectin type III domain containing 1, transcript variant X1	-	-	-	-	-	-	-
ncbi_101118162	2181	2174	2232	718	792	723	11.49	11.98	11.29	4.45	4.94	3.97	11.5867	4.45333	-1.37951	6.94215e-27	6.78613e-25	PCM1	pericentriolar material 1, transcript variant X1	-	-	-	-	GO:0031090//organelle membrane;GO:0032991//macromolecular complex;GO:0044450//microtubule organizing center part	-	GO:0010721//negative regulation of cell development;GO:0010927//cellular component assembly involved in morphogenesis;GO:0019827//stem cell population maintenance;GO:0031023//microtubule organizing center organization;GO:0032388//positive regulation of intracellular transport;GO:0042073//intraciliary transport;GO:0044380//protein localization to cytoskeleton;GO:0051647//nucleus localization;GO:00…
ncbi_101102674	37	57	43	364	209	364	0.54	0.85	0.6	6.15	3.64	5.52	0.663333	5.10333	2.94363	7.43324e-27	7.22815e-25	C6	complement component 6, transcript variant X1	Human Diseases;Organismal Systems;Human Diseases	Immune diseases;Immune system;Neurodegenerative diseases	ko05322//Systemic lupus erythematosus;ko04610//Complement and coagulation cascades;ko05020//Prion diseases	K03995;K03995;K03995	GO:0005887//integral component of plasma membrane;GO:0031988//membrane-bounded vesicle	-	GO:0001969//regulation of activation of membrane attack complex;GO:0002699//positive regulation of immune effector process;GO:0009987//cellular process;GO:0045765//regulation of angiogenesis
ncbi_101123537	2597	2517	2840	279	505	307	59.83	60.66	62.76	7.58	13.78	7.38	61.0833	9.58	-2.67268	8.35497e-27	8.08213e-25	LOC101123537	intestinal-type alkaline phosphatase-like, transcript variant X1	Metabolism;Metabolism;Metabolism	Global and overview maps;Metabolism of cofactors and vitamins;Metabolism of cofactors and vitamins	ko01100//Metabolic pathways;ko00790//Folate biosynthesis;ko00730//Thiamine metabolism	K01077;K01077;K01077	-	GO:0042578//phosphoric ester hydrolase activity	-
MSTRG.11110	148	144	197	419	384	429	9.58	9.76	12.25	32.01	29.46	29	10.53	30.1567	1.51797	1.22866e-26	1.17628e-24	--	hypothetical protein Celaphus_00011131 [Cervus elaphus hippelaphus]	-	-	-	-	-	-	-
ncbi_101120058	202	227	227	1044	593	936	1.96	2.3	2.11	11.92	6.8	9.47	2.12333	9.39667	2.14582	1.27622e-26	1.21555e-24	ADAM28	ADAM metallopeptidase domain 28, transcript variant X1	-	-	-	-	GO:0016020//membrane	GO:0046914//transition metal ion binding;GO:0070011//peptidase activity, acting on L-amino acid peptides	GO:0019538//protein metabolic process
ncbi_443446	2421	2212	2534	679	705	577	49.6	47.41	49.8	16.4	17.12	12.34	48.9367	15.2867	-1.67864	1.82545e-26	1.7298e-24	THRA	thyroid hormone receptor, alpha	Environmental Information Processing;Organismal Systems	Signaling molecules and interaction;Endocrine system	ko04080//Neuroactive ligand-receptor interaction;ko04919//Thyroid hormone signaling pathway	K05547;K05547	GO:0031981//nuclear lumen;GO:0044444//cytoplasmic part	GO:0003682//chromatin binding;GO:0003727//single-stranded RNA binding;GO:0004879//RNA polymerase II transcription factor activity, ligand-activated sequence-specific DNA binding;GO:0008134//transcription factor binding;GO:0038023//signaling receptor activity;GO:0042562//hormone binding;GO:0044212//transcription regulatory region DNA binding;GO:0046914//transition metal ion binding;GO:0046983//pro…	GO:0000122//negative regulation of transcription from RNA polymerase II promoter;GO:0006352//DNA-templated transcription, initiation;GO:0006950//response to stress;GO:0009755//hormone-mediated signaling pathway;GO:0009894//regulation of catabolic process;GO:0009966//regulation of signal transduction;GO:0010830//regulation of myotube differentiation;GO:0030099//myeloid cell differentiation;GO:0035…
ncbi_101104528	1559	1567	1625	457	547	486	4.59	4.83	4.6	1.58	1.91	1.49	4.67333	1.66	-1.49327	4.17878e-26	3.90013e-24	KIAA1109	KIAA1109 ortholog, transcript variant X9	-	-	-	-	-	-	-
ncbi_101108298	1040	972	1071	245	240	181	11.08	11.5	11.13	3.02	3.05	2.02	11.2367	2.69667	-2.05897	4.52182e-26	4.19919e-24	TMTC1	transmembrane and tetratricopeptide repeat containing 1, transcript variant X3	-	-	-	-	-	-	-
ncbi_101115617	4912	4635	4999	1981	2067	2050	11.61	11.46	11.34	5.52	5.79	5.06	11.47	5.45667	-1.07177	4.9187e-26	4.54503e-24	KMT2C	lysine (K)-specific methyltransferase 2C, transcript variant X1	Metabolism;Metabolism	Global and overview maps;Amino acid metabolism	ko01100//Metabolic pathways;ko00310//Lysine degradation	K09188;K09188	GO:0034708//methyltransferase complex	GO:0003723//RNA binding;GO:0018024//histone-lysine N-methyltransferase activity;GO:0046914//transition metal ion binding	GO:0007165//signal transduction;GO:0034968//histone lysine methylation
MSTRG.7074	390	442	394	63	76	52	3.13	3.71	3.03	0.6	0.72	0.44	3.29	0.586667	-2.48747	5.23405e-26	4.81248e-24	--	centlein isoform X3 [Bos indicus x Bos taurus]	-	-	-	-	-	GO:0016647//oxidoreductase activity, acting on the CH-NH group of donors, oxygen as acceptor;GO:0036094//small molecule binding;GO:0097159//organic cyclic compound binding;GO:1901363//heterocyclic compound binding	GO:0006351//transcription, DNA-templated;GO:0006598//polyamine catabolic process;GO:0019222//regulation of metabolic process
ncbi_101115839	6765	6514	6842	1928	1499	1398	100.36	100.93	97.45	33.71	26.37	21.75	99.58	27.2767	-1.86819	5.81866e-26	5.32365e-24	S1PR1	sphingosine-1-phosphate receptor 1, transcript variant X1	Environmental Information Processing;Environmental Information Processing;Environmental Information Processing	Signaling molecules and interaction;Signal transduction;Signal transduction	ko04080//Neuroactive ligand-receptor interaction;ko04068//FoxO signaling pathway;ko04071//Sphingolipid signaling pathway	K04288;K04288;K04288	GO:0031224//intrinsic component of membrane;GO:0044459//plasma membrane part	GO:0005102//receptor binding;GO:0045125//bioactive lipid receptor activity	GO:0003241//growth involved in heart morphogenesis;GO:0007155//cell adhesion;GO:0007188//adenylate cyclase-modulating G-protein coupled receptor signaling pathway;GO:0007417//central nervous system development;GO:0030031//cell projection assembly;GO:0030036//actin cytoskeleton organization;GO:0030278//regulation of ossification;GO:0032844//regulation of homeostatic process;GO:0042127//regulation …
ncbi_101104474	1273	1263	1301	2796	2102	2712	13.64	14.15	13.37	35.31	26.68	30.33	13.72	30.7733	1.1654	8.72159e-26	7.94049e-24	CPM	carboxypeptidase M	-	-	-	-	GO:0031988//membrane-bounded vesicle;GO:0044464//cell part	GO:0046914//transition metal ion binding	GO:0019538//protein metabolic process
MSTRG.11818	1968	1814	2019	637	711	645	10.98	10.58	10.8	4.19	4.7	3.76	10.7867	4.21667	-1.35507	1.0974e-25	9.94242e-24	Soga1	TPA: Temporarily Assigned Gene name family member (tag-241)-like [Bos taurus]	Cellular Processes	Transport and catabolism	ko04146//Peroxisome	K00308	GO:0005737//cytoplasm;GO:0031988//membrane-bounded vesicle;GO:0044421//extracellular region part	GO:0016647//oxidoreductase activity, acting on the CH-NH group of donors, oxygen as acceptor	GO:0006111//regulation of gluconeogenesis;GO:0006596//polyamine biosynthetic process;GO:0006598//polyamine catabolic process;GO:0007169//transmembrane receptor protein tyrosine kinase signaling pathway;GO:0031329//regulation of cellular catabolic process
ncbi_101106541	637	642	669	159	186	153	29.99	31.64	30.23	8.82	10.38	7.52	30.62	8.90667	-1.78152	1.15279e-25	1.03936e-23	LOC101106541	phospholipase A2 inhibitor and Ly6/PLAUR domain-containing protein-like, transcript variant X1	-	-	-	-	-	-	-
ncbi_101107830	3799	3719	3903	1323	1466	1345	33.61	34.39	33.09	13.81	15.36	12.42	33.6967	13.8633	-1.28133	1.27217e-25	1.14145e-23	ARHGAP29	Rho GTPase activating protein 29, transcript variant X2	-	-	-	-	GO:0044464//cell part	GO:0019904//protein domain specific binding;GO:0043169//cation binding	GO:0043087//regulation of GTPase activity
ncbi_101103484	3637	3234	3594	1339	1192	1222	23.12	21.51	21.92	10.04	8.98	8.11	22.1833	9.04333	-1.29455	1.42803e-25	1.26903e-23	SASH1	SAM and SH3 domain containing 1, transcript variant X1	-	-	-	-	GO:0032991//macromolecular complex	GO:0019901//protein kinase binding	GO:0002833//positive regulation of response to biotic stimulus;GO:0010594//regulation of endothelial cell migration;GO:0032874//positive regulation of stress-activated MAPK cascade;GO:0043406//positive regulation of MAP kinase activity;GO:0045765//regulation of angiogenesis;GO:1901222//regulation of NIK/NF-kappaB signaling;GO:1902914//regulation of protein polyubiquitination
ncbi_101106588	201	208	196	568	435	685	2.92	3.15	2.72	9.7	7.47	10.36	2.93	9.17667	1.64707	1.54474e-25	1.36621e-23	LOC101106588	adhesion G protein-coupled receptor E3-like, transcript variant X1	-	-	-	-	-	-	-
ncbi_443286	63236	60275	66888	14540	17082	12061	570.83	569.18	579.16	154.74	182.71	113.68	573.057	150.377	-1.9301	1.76863e-25	1.55681e-23	EPAS1	endothelial PAS domain protein 1	Human Diseases;Human Diseases	Cancers;Cancers	ko05200//Pathways in cancer;ko05211//Renal cell carcinoma	K09095;K09095	GO:0043231//intracellular membrane-bounded organelle;GO:0043234//protein complex	GO:0000982//transcription factor activity, RNA polymerase II core promoter proximal region sequence-specific binding;GO:0003677//DNA binding;GO:0019899//enzyme binding;GO:0046983//protein dimerization activity;GO:0060089//molecular transducer activity	GO:0001666//response to hypoxia;GO:0003006//developmental process involved in reproduction;GO:0006584//catecholamine metabolic process;GO:0006996//organelle organization;GO:0008016//regulation of heart contraction;GO:0021700//developmental maturation;GO:0030099//myeloid cell differentiation;GO:0030323//respiratory tube development;GO:0043618//regulation of transcription from RNA polymerase II pro…
ncbi_101121454	9591	9243	9976	14505	17854	20810	216.81	218.57	216.31	386.57	478.23	491.17	217.23	451.99	1.05707	2.38225e-25	2.08705e-23	SERPING1	serpin peptidase inhibitor, clade G (C1 inhibitor), member 1, transcript variant X1	Organismal Systems;Human Diseases	Immune system;Infectious diseases	ko04610//Complement and coagulation cascades;ko05133//Pertussis	K04001;K04001	-	-	-
ncbi_101120031	188	215	174	12	6	18	2.39	2.86	2.12	0.18	0.09	0.24	2.45667	0.17	-3.8531	2.5796e-25	2.24933e-23	ADAMTS8	ADAM metallopeptidase with thrombospondin type 1 motif 8, transcript variant X1	-	-	-	-	GO:0031012//extracellular matrix	GO:0046914//transition metal ion binding;GO:0070011//peptidase activity, acting on L-amino acid peptides	GO:0019538//protein metabolic process
ncbi_101118145	2603	2469	2631	587	710	513	15.21	15.09	14.75	4.04	4.92	3.13	15.0167	4.03	-1.89771	2.73773e-25	2.37607e-23	MAP4K2	mitogen-activated protein kinase kinase kinase kinase 2, transcript variant X1	Environmental Information Processing	Signal transduction	ko04010//MAPK signaling pathway	K04414	-	-	-
MSTRG.13514	149	160	177	13	5	7	1.55	1.74	1.77	0.16	0.06	0.08	1.68667	0.1	-4.0761	2.77569e-25	2.39318e-23	--	bitter taste receptor Bota-T2R65A [Bos taurus]	Cellular Processes	Transport and catabolism	ko04146//Peroxisome	K00308	GO:0008023//transcription elongation factor complex;GO:0030054//cell junction;GO:0031224//intrinsic component of membrane;GO:0042579//microbody	GO:0003677//DNA binding;GO:0005515//protein binding;GO:0016647//oxidoreductase activity, acting on the CH-NH group of donors, oxygen as acceptor;GO:0060089//molecular transducer activity	GO:0006596//polyamine biosynthetic process;GO:0006598//polyamine catabolic process;GO:0006996//organelle organization;GO:0007166//cell surface receptor signaling pathway;GO:0007606//sensory perception of chemical stimulus;GO:0010467//gene expression;GO:0016032//viral process;GO:0019953//sexual reproduction;GO:0022610//biological adhesion;GO:0031328//positive regulation of cellular biosynthetic pr…
ncbi_101110535	38	40	27	278	182	417	0.74	0.81	0.5	6.37	4.19	8.46	0.683333	6.34	3.21382	2.78322e-25	2.39318e-23	DGAT2	diacylglycerol O-acyltransferase 2	Metabolism;Metabolism;Organismal Systems	Global and overview maps;Lipid metabolism;Digestive system	ko01100//Metabolic pathways;ko00561//Glycerolipid metabolism;ko04975//Fat digestion and absorption	K11160;K11160;K11160	GO:0031227//intrinsic component of endoplasmic reticulum membrane;GO:0043232//intracellular non-membrane-bounded organelle	GO:0016411//acylglycerol O-acyltransferase activity;GO:0046983//protein dimerization activity	GO:0001523//retinoid metabolic process;GO:0006641//triglyceride metabolic process;GO:0006650//glycerophospholipid metabolic process;GO:0019400//alditol metabolic process;GO:0034201//response to oleic acid;GO:0034381//plasma lipoprotein particle clearance;GO:0035337//fatty-acyl-CoA metabolic process;GO:0051235//maintenance of location;GO:0055081//anion homeostasis;GO:0055082//cellular chemical hom…
ncbi_101104734	78	43	52	251	251	371	0.7	0.39	0.43	2.6	2.66	3.4	0.506667	2.88667	2.5103	3.06515e-25	2.62346e-23	PTPRO	protein tyrosine phosphatase, receptor type, O, transcript variant X3	-	-	-	-	GO:0031988//membrane-bounded vesicle;GO:0044309//neuron spine;GO:0044459//plasma membrane part	GO:0004721//phosphoprotein phosphatase activity;GO:0046983//protein dimerization activity	GO:0003093//regulation of glomerular filtration;GO:0006470//protein dephosphorylation;GO:0030031//cell projection assembly;GO:0030178//negative regulation of Wnt signaling pathway;GO:0030595//leukocyte chemotaxis;GO:0036058//filtration diaphragm assembly;GO:0061318//renal filtration cell differentiation;GO:0097485//neuron projection guidance
ncbi_101111475	7883	7181	8209	2582	2653	2312	87.7	83.58	87.61	33.87	34.98	26.86	86.2967	31.9033	-1.4356	3.23774e-25	2.75846e-23	KLF6	Kruppel-like factor 6	-	-	-	-	GO:0043231//intracellular membrane-bounded organelle	GO:0043169//cation binding	GO:0007166//cell surface receptor signaling pathway
ncbi_100145875	172	193	202	562	427	703	5.28	7.95	8.34	21.74	17.01	26.56	7.19	21.77	1.59828	3.30765e-25	2.80516e-23	PSPH	phosphoserine phosphatase	Metabolism;Metabolism;Metabolism;Metabolism	Global and overview maps;Global and overview maps;Global and overview maps;Amino acid metabolism	ko01100//Metabolic pathways;ko01200//Carbon metabolism;ko01230//Biosynthesis of amino acids;ko00260//Glycine, serine and threonine metabolism	K01079;K01079;K01079;K01079	-	-	-
ncbi_101105662	263	234	213	1294	681	1391	3.5	3.26	2.72	20.33	10.75	19.36	3.16	16.8133	2.41161	3.53017e-25	2.98027e-23	GLDN	gliomedin, transcript variant X1	-	-	-	-	GO:0016020//membrane	GO:0005515//protein binding	GO:0016337//single organismal cell-cell adhesion;GO:0030030//cell projection organization;GO:0045161//neuronal ion channel clustering
ncbi_101106065	31	18	25	191	129	172	0.78	0.47	0.6	5.64	3.83	4.5	0.616667	4.65667	2.91673	3.99396e-25	3.35655e-23	LOC101106065	amiloride-sensitive amine oxidase [copper-containing]-like	-	-	-	-	-	-	-
ncbi_101120171	3190	3050	2949	1051	799	996	38.14	38.14	33.81	14.67	11.31	12.39	36.6967	12.79	-1.52063	4.23497e-25	3.52732e-23	ENPP2	ectonucleotide pyrophosphatase/phosphodiesterase 2, transcript variant X9	Metabolism	Lipid metabolism	ko00565//Ether lipid metabolism	K01122	GO:0044421//extracellular region part	GO:0001871//pattern binding;GO:0004527//exonuclease activity;GO:0004620//phospholipase activity;GO:0008081//phosphoric diester hydrolase activity;GO:0016462//pyrophosphatase activity;GO:0038024//cargo receptor activity;GO:0046914//transition metal ion binding	GO:0002376//immune system process;GO:0006644//phospholipid metabolic process;GO:0006897//endocytosis;GO:0016477//cell migration;GO:0022603//regulation of anatomical structure morphogenesis;GO:0042221//response to chemical;GO:0046164//alcohol catabolic process;GO:0090304//nucleic acid metabolic process
ncbi_101102020	4597	4303	4677	1406	1570	1327	74.31	72.77	72.51	26.8	30.06	22.38	73.1967	26.4133	-1.47051	4.23513e-25	3.52732e-23	PLPP3	phospholipid phosphatase 3, transcript variant X1	Metabolism;Environmental Information Processing;Metabolism;Organismal Systems;Human Diseases;Metabolism;Metabolism;Metabolism;Organismal Systems	Global and overview maps;Signal transduction;Lipid metabolism;Immune system;Cancers;Lipid metabolism;Lipid metabolism;Lipid metabolism;Digestive system	ko01100//Metabolic pathways;ko04072//Phospholipase D signaling pathway;ko00564//Glycerophospholipid metabolism;ko04666//Fc gamma R-mediated phagocytosis;ko05231//Choline metabolism in cancer;ko00561//Glycerolipid metabolism;ko00565//Ether lipid metabolism;ko00600//Sphingolipid metabolism;ko04975//Fat digestion and absorption	K01080;K01080;K01080;K01080;K01080;K01080;K01080;K01080;K01080	GO:0031090//organelle membrane;GO:0031224//intrinsic component of membrane;GO:0031988//membrane-bounded vesicle;GO:0043231//intracellular membrane-bounded organelle	GO:0005102//receptor binding;GO:0016791//phosphatase activity	GO:0001934//positive regulation of protein phosphorylation;GO:0007369//gastrulation;GO:0009966//regulation of signal transduction;GO:0022409//positive regulation of cell-cell adhesion;GO:0031647//regulation of protein stability;GO:0044093//positive regulation of molecular function;GO:0048708//astrocyte differentiation;GO:0060070//canonical Wnt signaling pathway
ncbi_101116587	173	159	172	5	7	0	1.95	1.87	1.86	0.07	0.09	0	1.89333	0.0533333	-5.14975	4.57597e-25	3.79418e-23	LOC101116587	arachidonate 15-lipoxygenase, transcript variant X1	Metabolism;Cellular Processes;Organismal Systems;Metabolism;Cellular Processes;Metabolism	Global and overview maps;Cell growth and death;Nervous system;Lipid metabolism;Cell growth and death;Lipid metabolism	ko01100//Metabolic pathways;ko04217//Necroptosis;ko04726//Serotonergic synapse;ko00590//Arachidonic acid metabolism;ko04216//Ferroptosis;ko00591//Linoleic acid metabolism	K00460;K00460;K00460;K00460;K00460;K00460	GO:0019897//extrinsic component of plasma membrane;GO:0043232//intracellular non-membrane-bounded organelle;GO:0044444//cytoplasmic part	GO:0016702//oxidoreductase activity, acting on single donors with incorporation of molecular oxygen, incorporation of two atoms of oxygen;GO:0046914//transition metal ion binding;GO:1902936//phosphatidylinositol bisphosphate binding	GO:0002819//regulation of adaptive immune response;GO:0009611//response to wounding;GO:0010810//regulation of cell-substrate adhesion;GO:0030833//regulation of actin filament polymerization;GO:0031214//biomineral tissue development;GO:0033554//cellular response to stress;GO:0035962//response to interleukin-13;GO:0042759//long-chain fatty acid biosynthetic process;GO:0043410//positive regulation o…
ncbi_101104240	681	622	742	114	157	104	3.46	3.31	3.62	0.68	0.95	0.55	3.46333	0.726667	-2.2528	5.59115e-25	4.61531e-23	TMOD2	tropomodulin 2, transcript variant X1	-	-	-	-	-	-	-
ncbi_101123150	1112	1073	1133	374	297	321	4.8	4.85	4.69	1.9	1.52	1.45	4.78	1.62333	-1.55805	6.08177e-25	4.99809e-23	SEMA5A	sema domain, seven thrombospondin repeats (type 1 and type 1-like), transmembrane domain (TM) and short cytoplasmic domain, (semaphorin) 5A, transcript variant X4	Organismal Systems	Development	ko04360//Axon guidance	K06841	GO:0031224//intrinsic component of membrane;GO:0031988//membrane-bounded vesicle	GO:0004888//transmembrane signaling receptor activity	GO:0035239//tube morphogenesis;GO:0097485//neuron projection guidance
ncbi_101109049	1433	1363	1417	482	545	548	17.87	18.07	17.25	7.21	8.16	7.2	17.73	7.52333	-1.23675	6.18228e-25	5.0583e-23	FADS1	fatty acid desaturase 1, transcript variant X2	Metabolism;Metabolism;Metabolism	Global and overview maps;Global and overview maps;Lipid metabolism	ko01100//Metabolic pathways;ko01212//Fatty acid metabolism;ko01040//Biosynthesis of unsaturated fatty acids	K10224;K10224;K10224	GO:0031090//organelle membrane;GO:0031224//intrinsic component of membrane;GO:0043231//intracellular membrane-bounded organelle	GO:0016717//oxidoreductase activity, acting on paired donors, with oxidation of a pair of donors resulting in the reduction of molecular oxygen to two molecules of water;GO:0043169//cation binding;GO:0046906//tetrapyrrole binding	GO:0001676//long-chain fatty acid metabolic process;GO:0006633//fatty acid biosynthetic process;GO:0006644//phospholipid metabolic process;GO:0006690//icosanoid metabolic process;GO:0007154//cell communication;GO:0010468//regulation of gene expression;GO:0030154//cell differentiation;GO:0033273//response to vitamin;GO:0033554//cellular response to stress;GO:0034285//response to disaccharide;GO:00…
ncbi_101112983	2115	2022	2142	674	788	720	7.6	7.53	7.34	2.79	3.28	2.64	7.49	2.90333	-1.36726	6.6196e-25	5.39236e-23	VPS13C	vacuolar protein sorting 13 homolog C (S. cerevisiae), transcript variant X1	-	-	-	-	-	-	-
ncbi_101120741	5248	4875	5436	2287	2055	2242	12.22	11.87	12.14	6.28	5.67	5.45	12.0767	5.8	-1.0581	6.90726e-25	5.60212e-23	KMT2D	lysine (K)-specific methyltransferase 2D, transcript variant X1	Metabolism;Human Diseases;Metabolism	Global and overview maps;Endocrine and metabolic diseases;Amino acid metabolism	ko01100//Metabolic pathways;ko04934//Cushing syndrome;ko00310//Lysine degradation	K09187;K09187;K09187	GO:0034708//methyltransferase complex	GO:0000975//regulatory region DNA binding;GO:0016279//protein-lysine N-methyltransferase activity;GO:0046914//transition metal ion binding	GO:0006357//regulation of transcription from RNA polymerase II promoter;GO:0016571//histone methylation;GO:0033145//positive regulation of intracellular steroid hormone receptor signaling pathway;GO:0042127//regulation of cell proliferation;GO:0048545//response to steroid hormone
ncbi_101108816	441	397	502	106	119	122	3.73	3.51	4.07	1.06	1.19	1.08	3.77	1.11	-1.764	8.61333e-25	6.95545e-23	PTPRU	protein tyrosine phosphatase, receptor type, U, transcript variant X1	-	-	-	-	GO:0030054//cell junction	GO:0005515//protein binding;GO:0016791//phosphatase activity	GO:0006470//protein dephosphorylation;GO:0008283//cell proliferation;GO:0016055//Wnt signaling pathway;GO:0016337//single organismal cell-cell adhesion;GO:0030334//regulation of cell migration;GO:0034613//cellular protein localization
ncbi_101112931	3669	3425	3793	1561	1443	1516	24.81	24.23	24.6	12.44	11.57	10.7	24.5467	11.57	-1.08514	8.74866e-25	7.00383e-23	CUL7	cullin 7, transcript variant X1	Genetic Information Processing	Folding, sorting and degradation	ko04120//Ubiquitin mediated proteolysis	K10613	GO:0005815//microtubule organizing center;GO:0031461//cullin-RING ubiquitin ligase complex;GO:0043231//intracellular membrane-bounded organelle;GO:0044444//cytoplasmic part	GO:0044389//ubiquitin-like protein ligase binding	GO:0000904//cell morphogenesis involved in differentiation;GO:0007017//microtubule-based process;GO:0007346//regulation of mitotic cell cycle;GO:0019941//modification-dependent protein catabolic process;GO:0044702//single organism reproductive process;GO:0061640//cytoskeleton-dependent cytokinesis
ncbi_101107744	151	144	204	11	13	11	0.36	0.36	0.47	0.03	0.04	0.03	0.396667	0.0333333	-3.57289	1.22153e-24	9.69553e-23	FAT3	FAT atypical cadherin 3, transcript variant X1	-	-	-	-	GO:0016020//membrane;GO:0043005//neuron projection	GO:0046872//metal ion binding	GO:0003407//neural retina development;GO:0010977//negative regulation of neuron projection development;GO:0016477//cell migration;GO:0098742//cell-cell adhesion via plasma-membrane adhesion molecules
ncbi_101113948	0	5	4	133	111	116	0	0.07	0.05	2.04	1.71	1.57	0.04	1.77333	5.47032	1.23e-24	9.72119e-23	FCAMR	Fc receptor, IgA, IgM, high affinity, transcript variant X1	-	-	-	-	-	GO:0019865//immunoglobulin binding;GO:0038023//signaling receptor activity	GO:0050794//regulation of cellular process
ncbi_101104533	2303	2142	2349	896	800	826	13.61	13.27	13.4	6.57	5.59	5.22	13.4267	5.79333	-1.21264	1.25598e-24	9.88448e-23	NR2C2	nuclear receptor subfamily 2 group C member 2, transcript variant X15	-	-	-	-	GO:0043231//intracellular membrane-bounded organelle	GO:0000981//RNA polymerase II transcription factor activity, sequence-specific DNA binding;GO:0003677//DNA binding;GO:0038023//signaling receptor activity;GO:0046914//transition metal ion binding;GO:0046983//protein dimerization activity	GO:0006357//regulation of transcription from RNA polymerase II promoter;GO:0007049//cell cycle;GO:0007610//behavior;GO:0009755//hormone-mediated signaling pathway;GO:0045995//regulation of embryonic development;GO:0048232//male gamete generation
ncbi_101102437	4894	4585	4746	1403	1508	1229	35.22	34.56	32.8	11.92	12.9	9.28	34.1933	11.3667	-1.58891	1.38703e-24	1.08698e-22	TGFBR3	transforming growth factor beta receptor III, transcript variant X1	-	-	-	-	GO:0031988//membrane-bounded vesicle;GO:0043231//intracellular membrane-bounded organelle;GO:0043234//protein complex;GO:0044421//extracellular region part;GO:0044459//plasma membrane part	GO:0005024//transforming growth factor beta-activated receptor activity;GO:0005160//transforming growth factor beta receptor binding;GO:0019838//growth factor binding;GO:0019904//protein domain specific binding;GO:0097367//carbohydrate derivative binding	GO:0001701//in utero embryonic development;GO:0006468//protein phosphorylation;GO:0007178//transmembrane receptor protein serine/threonine kinase signaling pathway;GO:0008285//negative regulation of cell proliferation;GO:0010632//regulation of epithelial cell migration;GO:0010717//regulation of epithelial to mesenchymal transition;GO:0014855//striated muscle cell proliferation;GO:0030218//erythro…
ncbi_105603997	2764	2683	2962	386	426	212	20.65	20.96	21.22	3.4	3.77	1.65	20.9433	2.94	-2.8326	1.49563e-24	1.16716e-22	KIAA0754	KIAA0754 ortholog, transcript variant X1	-	-	-	-	-	-	-
ncbi_101113590	952	742	864	1565	1538	2099	4.99	4.07	4.34	9.68	9.56	11.49	4.46667	10.2433	1.19741	1.56109e-24	1.21314e-22	ADAM19	ADAM metallopeptidase domain 19, transcript variant X1	-	-	-	-	-	GO:0046914//transition metal ion binding;GO:0070011//peptidase activity, acting on L-amino acid peptides	GO:0033619//membrane protein proteolysis;GO:0044767//single-organism developmental process
MSTRG.3330	1385	1309	1412	299	331	226	13.73	13.57	13.41	3.49	3.88	2.33	13.57	3.23333	-2.06933	2.11391e-24	1.62912e-22	--	endonuclease-reverse transcriptase [Babesia ovata]	-	-	-	-	-	-	-
MSTRG.14876	271	306	283	46	55	61	4.13	4.84	4.2	0.83	1.04	1.03	4.39	0.966667	-2.18313	2.79114e-24	2.14215e-22	--	endonuclease-reverse transcriptase [Babesia ovata]	Human Diseases	Infectious diseases	ko05168//Herpes simplex infection	K09228	-	-	-
ncbi_101116803	3198	3109	3289	1098	1221	1097	25.49	25.93	25.15	10.32	11.53	9.13	25.5233	10.3267	-1.30544	3.0083e-24	2.2993e-22	FMNL2	formin like 2, transcript variant X1	-	-	-	-	-	GO:0008092//cytoskeletal protein binding;GO:0017016//Ras GTPase binding	GO:0022603//regulation of anatomical structure morphogenesis;GO:0030036//actin cytoskeleton organization
ncbi_101101911	8913	8838	9868	18524	13992	20146	279.13	289.55	296.43	683.94	519.23	658.76	288.37	620.643	1.10584	3.21449e-24	2.44684e-22	CTSZ	cathepsin Z	Cellular Processes;Cellular Processes	Cell growth and death;Transport and catabolism	ko04210//Apoptosis;ko04142//Lysosome	K08568;K08568	GO:0000323//lytic vacuole;GO:0031988//membrane-bounded vesicle	GO:0070011//peptidase activity, acting on L-amino acid peptides	GO:0019538//protein metabolic process;GO:0048754//branching morphogenesis of an epithelial tube
ncbi_101115505	99	87	117	266	238	308	1.07	0.99	1.22	3.4	3.06	3.48	1.09333	3.31333	1.59955	3.33286e-24	2.52658e-22	SIDT1	SID1 transmembrane family member 1, transcript variant X1	-	-	-	-	-	GO:0051032//nucleic acid transmembrane transporter activity	GO:0044765//single-organism transport
ncbi_101119422	5768	5836	6076	1073	972	594	19.05	20.16	19.25	4.18	3.8	2.05	19.4867	3.34333	-2.54313	3.64082e-24	2.74882e-22	PDZD2	PDZ domain containing 2, transcript variant X2	-	-	-	-	-	-	-
ncbi_101117040	23	20	13	248	150	467	0.31	0.28	0.17	3.94	2.4	6.57	0.253333	4.30333	4.08635	3.9494e-24	2.96972e-22	COL8A2	collagen, type VIII, alpha 2	-	-	-	-	GO:0044420//extracellular matrix component;GO:0044432//endoplasmic reticulum part	GO:0005198//structural molecule activity;GO:0005515//protein binding	GO:0008283//cell proliferation;GO:0022411//cellular component disassembly;GO:0032963//collagen metabolic process;GO:0043010//camera-type eye development;GO:0043062//extracellular structure organization;GO:0048646//anatomical structure formation involved in morphogenesis;GO:0098602//single organism cell adhesion
ncbi_101103590	3434	3432	3675	846	1022	747	19.69	20.55	20.25	5.73	6.92	4.45	20.1633	5.7	-1.8227	4.01996e-24	3.01059e-22	AMOTL1	angiomotin like 1, transcript variant X1	Cellular Processes	Cellular community - eukaryotes	ko04530//Tight junction	K06104	GO:0005886//plasma membrane;GO:0031252//cell leading edge;GO:0031982//vesicle;GO:0043234//protein complex;GO:0043296//apical junction complex;GO:0044424//intracellular part	GO:0005515//protein binding	GO:0007166//cell surface receptor signaling pathway;GO:0010595//positive regulation of endothelial cell migration;GO:0035556//intracellular signal transduction
ncbi_101115666	632	533	630	1189	977	1390	24.09	21.26	22.99	53.49	44.08	55.24	22.78	50.9367	1.16094	4.26563e-24	3.18175e-22	AVPI1	arginine vasopressin induced 1, transcript variant X2	-	-	-	-	-	GO:0005488//binding	GO:0044763//single-organism cellular process
ncbi_101111946	454	505	666	1604	1199	1952	9.36	10.9	13.18	39.03	29.33	42.05	11.1467	36.8033	1.72322	4.58731e-24	3.408e-22	LOC101111946	complement C3-like	-	-	-	-	-	-	-
ncbi_101118775	1074	1088	1243	353	351	310	43.67	46.26	48.42	16.89	16.88	13.14	46.1167	15.6367	-1.56036	4.7414e-24	3.50845e-22	CLEC1A	C-type lectin domain family 1, member A, transcript variant X1	-	-	-	-	-	GO:0005488//binding	-
ncbi_101113512	4537	4323	4748	1260	1005	866	50.07	49.91	50.26	16.39	13.14	9.98	50.08	13.17	-1.92698	5.02186e-24	3.70123e-22	ITPKB	inositol-trisphosphate 3-kinase B, transcript variant X1	Metabolism;Environmental Information Processing;Environmental Information Processing;Metabolism	Global and overview maps;Signal transduction;Signal transduction;Carbohydrate metabolism	ko01100//Metabolic pathways;ko04020//Calcium signaling pathway;ko04070//Phosphatidylinositol signaling system;ko00562//Inositol phosphate metabolism	K00911;K00911;K00911;K00911	-	GO:0051766//inositol trisphosphate kinase activity	GO:0033077//T cell differentiation in thymus;GO:0043368//positive T cell selection;GO:0045582//positive regulation of T cell differentiation;GO:0046578//regulation of Ras protein signal transduction
ncbi_101115188	939	925	934	342	337	359	3.02	3.11	2.88	1.3	1.28	1.21	3.00333	1.26333	-1.24933	5.11253e-24	3.75316e-22	INO80D	INO80 complex subunit D, transcript variant X2	-	-	-	-	-	-	-
ncbi_101113388	1705	1768	1918	366	489	345	53.29	57.8	57.5	13.49	18.11	11.26	56.1967	14.2867	-1.97582	5.24591e-24	3.83592e-22	C25H1orf198	chromosome 25 open reading frame, human C1orf198, transcript variant X1	-	-	-	-	-	-	-
ncbi_101108597	433	448	435	996	783	1193	5.42	5.86	5.22	14.69	11.61	15.58	5.5	13.96	1.3438	5.57327e-24	4.05931e-22	KCNN4	potassium channel, calcium activated intermediate/small conductance subfamily N alpha, member 4, transcript variant X1	Organismal Systems;Organismal Systems;Organismal Systems;Organismal Systems	Digestive system;Digestive system;Endocrine system;Endocrine system	ko04974//Protein digestion and absorption;ko04970//Salivary secretion;ko04911//Insulin secretion;ko04929//GnRH secretion	K04945;K04945;K04945;K04945	-	-	-
ncbi_101116070	5214	4713	5703	8350	11101	11054	312.6	295.59	327.96	590.19	788.62	691.96	312.05	690.257	1.14536	5.7502e-24	4.17182e-22	VMO1	vitelline membrane outer layer 1 homolog (chicken), transcript variant X1	-	-	-	-	-	-	-
ncbi_101115050	501	501	535	146	159	152	4.25	4.45	4.35	1.46	1.6	1.35	4.35	1.47	-1.5652	6.47047e-24	4.67611e-22	SLC45A3	solute carrier family 45 member 3, transcript variant X1	Human Diseases;Human Diseases	Cancers;Cancers	ko05202//Transcriptional misregulation in cancers;ko05206//MicroRNAs in cancer	K15379;K15379	-	-	GO:0044763//single-organism cellular process;GO:0051234//establishment of localization
ncbi_101102699	428	431	430	881	711	1003	4.36	4.59	4.2	10.57	8.57	10.66	4.38333	9.93333	1.18025	7.81782e-24	5.62792e-22	TNFSF8	tumor necrosis factor superfamily member 8	Environmental Information Processing	Signaling molecules and interaction	ko04060//Cytokine-cytokine receptor interaction	K05471	GO:0031988//membrane-bounded vesicle;GO:0044421//extracellular region part	GO:0032813//tumor necrosis factor receptor superfamily binding	GO:0006357//regulation of transcription from RNA polymerase II promoter;GO:0009612//response to mechanical stimulus;GO:0032759//positive regulation of TRAIL production;GO:0032760//positive regulation of tumor necrosis factor production;GO:0036037//CD8-positive, alpha-beta T cell activation;GO:0042742//defense response to bacterium;GO:0042981//regulation of apoptotic process
ncbi_101113567	124	120	119	545	318	560	2.11	2.14	1.95	10.95	6.42	9.97	2.06667	9.11333	2.14067	8.04569e-24	5.7696e-22	ICOS	inducible T-cell co-stimulator	Environmental Information Processing;Organismal Systems;Organismal Systems;Human Diseases	Signaling molecules and interaction;Immune system;Immune system;Immune diseases	ko04514//Cell adhesion molecules (CAMs);ko04660//T cell receptor signaling pathway;ko04672//Intestinal immune network for IgA production;ko05340//Primary immunodeficiency	K06713;K06713;K06713;K06713	GO:0031224//intrinsic component of membrane;GO:0044459//plasma membrane part	-	-
ncbi_101120928	3429	3239	3548	1122	1216	1044	53.56	52.93	53.16	20.66	22.51	17.03	53.2167	20.0667	-1.40708	8.62052e-24	6.13444e-22	GAS6	growth arrest specific 6, transcript variant X1	Human Diseases	Drug resistance	ko01521//EGFR tyrosine kinase inhibitor resistance	K05464	GO:0031988//membrane-bounded vesicle;GO:0044421//extracellular region part;GO:0044424//intracellular part	GO:0004869//cysteine-type endopeptidase inhibitor activity;GO:0005102//receptor binding;GO:0005262//calcium channel activity;GO:0005543//phospholipid binding;GO:0030295//protein kinase activator activity;GO:0046872//metal ion binding	GO:0001678//cellular glucose homeostasis;GO:0001960//negative regulation of cytokine-mediated signaling pathway;GO:0002407//dendritic cell chemotaxis;GO:0002521//leukocyte differentiation;GO:0003093//regulation of glomerular filtration;GO:0006355//regulation of transcription, DNA-templated;GO:0006612//protein targeting to membrane;GO:0006816//calcium ion transport;GO:0006909//phagocytosis;GO:0007…
ncbi_101102810	6909	6320	6883	1541	1615	1103	84.01	82.11	79.84	20.98	22.55	14.06	81.9867	19.1967	-2.09453	9.57608e-24	6.78841e-22	NDST1	N-deacetylase/N-sulfotransferase (heparan glucosaminyl) 1, transcript variant X1	Metabolism;Metabolism	Global and overview maps;Glycan biosynthesis and metabolism	ko01100//Metabolic pathways;ko00534//Glycosaminoglycan biosynthesis - heparan sulfate / heparin	K02576;K02576	-	GO:0016787//hydrolase activity;GO:0034483//heparan sulfate sulfotransferase activity	GO:0005976//polysaccharide metabolic process;GO:0006022//aminoglycan metabolic process;GO:0007169//transmembrane receptor protein tyrosine kinase signaling pathway;GO:0007420//brain development;GO:0035556//intracellular signal transduction;GO:0048598//embryonic morphogenesis
MSTRG.16099	1189	1161	1197	408	371	353	36.09	36.87	34.85	14.6	13.34	11.19	35.9367	13.0433	-1.46214	1.25156e-23	8.80504e-22	--	-	-	-	-	-	-	-	-
ncbi_101101854	2632	2608	2723	4792	5020	7489	48.16	49.92	47.79	103.37	108.84	143.07	48.6233	118.427	1.28427	1.28947e-23	9.00351e-22	HTRA1	HtrA serine peptidase 1, transcript variant X1	-	-	-	-	GO:0031988//membrane-bounded vesicle;GO:0044421//extracellular region part;GO:0044444//cytoplasmic part	GO:0004175//endopeptidase activity;GO:0019838//growth factor binding	GO:0002698//negative regulation of immune effector process;GO:0008284//positive regulation of cell proliferation;GO:0016049//cell growth;GO:0017015//regulation of transforming growth factor beta receptor signaling pathway;GO:0019538//protein metabolic process;GO:0030510//regulation of BMP signaling pathway;GO:0042475//odontogenesis of dentin-containing tooth
ncbi_101123369	229	212	242	2560	864	1664	3.49	3.38	3.54	46.01	15.61	26.49	3.47	29.37	3.08134	1.33586e-23	9.2925e-22	SCIN	scinderin	Cellular Processes;Human Diseases;Organismal Systems	Cell motility;Cancers;Immune system	ko04810//Regulation of actin cytoskeleton;ko05203//Viral carcinogenesis;ko04666//Fc gamma R-mediated phagocytosis	K05768;K05768;K05768	GO:0031988//membrane-bounded vesicle;GO:0044444//cytoplasmic part	GO:0003779//actin binding;GO:0046872//metal ion binding;GO:1902936//phosphatidylinositol bisphosphate binding	GO:0006887//exocytosis;GO:0008283//cell proliferation;GO:0030835//negative regulation of actin filament depolymerization;GO:0042981//regulation of apoptotic process;GO:0045639//positive regulation of myeloid cell differentiation;GO:0051046//regulation of secretion
ncbi_101103683	195	235	204	541	437	563	5.72	7.22	5.74	18.72	15.2	17.26	6.22667	17.06	1.45409	1.38992e-23	9.63249e-22	IRF7	interferon regulatory factor 7, transcript variant X1	Human Diseases;Human Diseases;Human Diseases;Human Diseases;Human Diseases;Organismal Systems;Human Diseases;Human Diseases;Human Diseases;Organismal Systems;Organismal Systems;Organismal Systems	Infectious diseases;Infectious diseases;Cancers;Infectious diseases;Infectious diseases;Immune system;Infectious diseases;Infectious diseases;Infectious diseases;Immune system;Immune system;Immune system	ko05168//Herpes simplex infection;ko05169//Epstein-Barr virus infection;ko05203//Viral carcinogenesis;ko05167//Kaposi sarcoma-associated herpesvirus infection;ko05162//Measles;ko04621//NOD-like receptor signaling pathway;ko05164//Influenza A;ko05161//Hepatitis B;ko05160//Hepatitis C;ko04620//Toll-like receptor signaling pathway;ko04622//RIG-I-like receptor signaling pathway;ko04623//Cytosolic DNA…	K09447;K09447;K09447;K09447;K09447;K09447;K09447;K09447;K09447;K09447;K09447;K09447	-	GO:0000977//RNA polymerase II regulatory region sequence-specific DNA binding;GO:0000981//RNA polymerase II transcription factor activity, sequence-specific DNA binding	GO:0001961//positive regulation of cytokine-mediated signaling pathway;GO:0006357//regulation of transcription from RNA polymerase II promoter;GO:0019724//B cell mediated immunity;GO:0032481//positive regulation of type I interferon production;GO:0034121//regulation of toll-like receptor signaling pathway;GO:0042089//cytokine biosynthetic process
ncbi_101108960	351	301	362	69	46	44	1.29	1.18	1.26	0.3	0.21	0.17	1.24333	0.226667	-2.45557	1.58037e-23	1.08712e-21	DNAH12	dynein, axonemal, heavy chain 12, transcript variant X1	Human Diseases	Neurodegenerative diseases	ko05016//Huntington disease	K10408	GO:0005875//microtubule associated complex;GO:0042995//cell projection	GO:0003774//motor activity;GO:0032550//purine ribonucleoside binding	GO:0007017//microtubule-based process;GO:0007165//signal transduction;GO:0032446//protein modification by small protein conjugation
ncbi_101109959	1439	1344	1420	3085	3172	2608	22.7	22.18	21.48	57.37	59.28	42.95	22.12	53.2	1.26607	1.61713e-23	1.1083e-21	GPNMB	glycoprotein (transmembrane) nmb	-	-	-	-	GO:0016021//integral component of membrane;GO:0043231//intracellular membrane-bounded organelle	GO:0005539//glycosaminoglycan binding	GO:0022610//biological adhesion
ncbi_443512	6540	6218	6888	14502	24062	30912	64.53	64.18	65.19	168.69	281.31	318.45	64.6333	256.15	1.98664	1.74703e-23	1.19293e-21	COL1A2	collagen, type I, alpha 2, transcript variant X1	Environmental Information Processing;Human Diseases;Human Diseases;Cellular Processes;Organismal Systems;Organismal Systems;Organismal Systems;Human Diseases;Human Diseases;Environmental Information Processing	Signal transduction;Infectious diseases;Cancers;Cellular community - eukaryotes;Immune system;Endocrine system;Digestive system;Infectious diseases;Endocrine and metabolic diseases;Signaling molecules and interaction	ko04151//PI3K-Akt signaling pathway;ko05165//Human papillomavirus infection;ko05205//Proteoglycans in cancer;ko04510//Focal adhesion;ko04611//Platelet activation;ko04926//Relaxin signaling pathway;ko04974//Protein digestion and absorption;ko05146//Amoebiasis;ko04933//AGE-RAGE signaling pathway in diabetic complications;ko04512//ECM-receptor interaction	K06236;K06236;K06236;K06236;K06236;K06236;K06236;K06236;K06236;K06236	GO:0005583//fibrillar collagen trimer;GO:0031988//membrane-bounded vesicle;GO:0044464//cell part	GO:0005198//structural molecule activity;GO:0019838//growth factor binding;GO:0043169//cation binding	GO:0001944//vasculature development;GO:0007178//transmembrane receptor protein serine/threonine kinase signaling pathway;GO:0007265//Ras protein signal transduction;GO:0008015//blood circulation;GO:0009887//organ morphogenesis;GO:0030198//extracellular matrix organization;GO:0032526//response to retinoic acid;GO:0032870//cellular response to hormone stimulus;GO:0043200//response to amino acid;GO:…
ncbi_100415773	8247	7858	8704	2296	2737	2146	74.79	74.54	75.71	24.55	29.41	20.32	75.0133	24.76	-1.59914	2.08788e-23	1.42044e-21	ADAMTS1	ADAM metallopeptidase with thrombospondin type 1 motif 1	-	-	-	-	GO:0031982//vesicle;GO:0044420//extracellular matrix component;GO:0044424//intracellular part	GO:0004175//endopeptidase activity;GO:0005539//glycosaminoglycan binding;GO:0046914//transition metal ion binding	GO:0019538//protein metabolic process;GO:0022602//ovulation cycle process;GO:0060343//trabecula formation
ncbi_443005	7499	7324	7964	23671	14366	24945	275.19	281.16	280.33	1024.11	624.68	955.8	278.893	868.197	1.63831	2.41394e-23	1.63628e-21	GAPDH	glyceraldehyde-3-phosphate dehydrogenase	Metabolism;Human Diseases;Human Diseases;Metabolism;Environmental Information Processing;Metabolism;Metabolism	Global and overview maps;Neurodegenerative diseases;Infectious diseases;Global and overview maps;Signal transduction;Global and overview maps;Carbohydrate metabolism	ko01100//Metabolic pathways;ko05010//Alzheimer disease;ko05132//Salmonella infection;ko01200//Carbon metabolism;ko04066//HIF-1 signaling pathway;ko01230//Biosynthesis of amino acids;ko00010//Glycolysis / Gluconeogenesis	K00134;K00134;K00134;K00134;K00134;K00134;K00134	GO:0005856//cytoskeleton;GO:0016020//membrane;GO:0031988//membrane-bounded vesicle;GO:0043231//intracellular membrane-bounded organelle;GO:0043234//protein complex;GO:0044444//cytoplasmic part	GO:0000166//nucleotide binding;GO:0015631//tubulin binding;GO:0016620//oxidoreductase activity, acting on the aldehyde or oxo group of donors, NAD or NADP as acceptor;GO:0016769//transferase activity, transferring nitrogenous groups	GO:0006090//pyruvate metabolic process;GO:0006417//regulation of translation;GO:0007017//microtubule-based process;GO:0012501//programmed cell death;GO:0018119//peptidyl-cysteine S-nitrosylation;GO:0019318//hexose metabolic process;GO:0031647//regulation of protein stability;GO:0034341//response to interferon-gamma;GO:0070997//neuron death
ncbi_100101231	6404	6179	6901	19194	52379	50720	53.05	53.55	54.84	187.46	514.15	438.71	53.8133	380.107	2.82037	3.09578e-23	2.09083e-21	COL3A1	collagen, type III, alpha 1	Organismal Systems;Organismal Systems;Organismal Systems;Human Diseases;Human Diseases	Immune system;Endocrine system;Digestive system;Infectious diseases;Endocrine and metabolic diseases	ko04611//Platelet activation;ko04926//Relaxin signaling pathway;ko04974//Protein digestion and absorption;ko05146//Amoebiasis;ko04933//AGE-RAGE signaling pathway in diabetic complications	K19720;K19720;K19720;K19720;K19720	GO:0005583//fibrillar collagen trimer;GO:0044432//endoplasmic reticulum part	GO:0005102//receptor binding;GO:0005198//structural molecule activity;GO:0019838//growth factor binding;GO:0043169//cation binding	GO:0001764//neuron migration;GO:0001775//cell activation;GO:0001944//vasculature development;GO:0002683//negative regulation of immune system process;GO:0006464//cellular protein modification process;GO:0006897//endocytosis;GO:0007178//transmembrane receptor protein serine/threonine kinase signaling pathway;GO:0009611//response to wounding;GO:0009628//response to abiotic stimulus;GO:0022411//cell…
ncbi_101107953	72	82	98	574	277	581	2.81	3.34	3.66	26.38	12.8	23.65	3.27	20.9433	2.67913	4.46522e-23	2.99395e-21	UPP1	uridine phosphorylase 1, transcript variant X1	Metabolism;Metabolism;Metabolism	Global and overview maps;Xenobiotics biodegradation and metabolism;Nucleotide metabolism	ko01100//Metabolic pathways;ko00983//Drug metabolism - other enzymes;ko00240//Pyrimidine metabolism	K00757;K00757;K00757	GO:0044424//intracellular part	GO:0016763//transferase activity, transferring pentosyl groups	GO:0009117//nucleotide metabolic process;GO:0046131//pyrimidine ribonucleoside metabolic process
ncbi_101101916	5757	5435	5899	2506	2482	2496	16.53	16.33	16.25	8.48	8.45	7.48	16.37	8.13667	-1.00854	4.94057e-23	3.30076e-21	KMT2A	lysine (K)-specific methyltransferase 2A, transcript variant X1	Metabolism;Human Diseases;Human Diseases;Metabolism	Global and overview maps;Cancers;Endocrine and metabolic diseases;Amino acid metabolism	ko01100//Metabolic pathways;ko05202//Transcriptional misregulation in cancers;ko04934//Cushing syndrome;ko00310//Lysine degradation	K09186;K09186;K09186;K09186	GO:0044665//MLL1/2 complex	GO:0000975//regulatory region DNA binding;GO:0018024//histone-lysine N-methyltransferase activity;GO:0042393//histone binding;GO:0043565//sequence-specific DNA binding;GO:0046914//transition metal ion binding;GO:0046983//protein dimerization activity	GO:0003002//regionalization;GO:0006305//DNA alkylation;GO:0006357//regulation of transcription from RNA polymerase II promoter;GO:0008283//cell proliferation;GO:0018023//peptidyl-lysine trimethylation;GO:0030097//hemopoiesis;GO:0031060//regulation of histone methylation;GO:0032409//regulation of transporter activity;GO:0034968//histone lysine methylation;GO:0035690//cellular response to drug;GO:0…
ncbi_101108418	11324	11100	11884	4715	3790	4399	67.11	68.87	67.77	32.44	26.1	26.8	67.9167	28.4467	-1.25551	5.12438e-23	3.4113e-21	ARRB1	arrestin, beta 1, transcript variant X1	Organismal Systems;Environmental Information Processing;Cellular Processes;Organismal Systems;Organismal Systems;Organismal Systems;Organismal Systems;Human Diseases;Organismal Systems;Environmental Information Processing	Sensory system;Signal transduction;Transport and catabolism;Immune system;Nervous system;Endocrine system;Endocrine system;Substance dependence;Endocrine system;Signal transduction	ko04740//Olfactory transduction;ko04010//MAPK signaling pathway;ko04144//Endocytosis;ko04062//Chemokine signaling pathway;ko04728//Dopaminergic synapse;ko04926//Relaxin signaling pathway;ko04928//Parathyroid hormone synthesis, secretion and action;ko05032//Morphine addiction;ko04929//GnRH secretion;ko04340//Hedgehog signaling pathway	K04439;K04439;K04439;K04439;K04439;K04439;K04439;K04439;K04439;K04439	GO:0031982//vesicle;GO:0032991//macromolecular complex;GO:0042995//cell projection;GO:0043231//intracellular membrane-bounded organelle;GO:0044425//membrane part;GO:0044444//cytoplasmic part	GO:0000975//regulatory region DNA binding;GO:0001664//G-protein coupled receptor binding;GO:0004869//cysteine-type endopeptidase inhibitor activity;GO:0008047//enzyme activator activity;GO:0019901//protein kinase binding;GO:0044389//ubiquitin-like protein ligase binding	GO:0001818//negative regulation of cytokine production;GO:0001934//positive regulation of protein phosphorylation;GO:0002090//regulation of receptor internalization;GO:0006357//regulation of transcription from RNA polymerase II promoter;GO:0006511//ubiquitin-dependent protein catabolic process;GO:0007186//G-protein coupled receptor signaling pathway;GO:0031396//regulation of protein ubiquitinatio…
ncbi_101108239	4255	3833	4164	1596	1674	1599	36.78	34.66	34.52	16.26	17.14	14.43	35.32	15.9433	-1.14753	5.18434e-23	3.43888e-21	ULK2	unc-51 like autophagy activating kinase 2, transcript variant X1	Human Diseases;Human Diseases;Environmental Information Processing;Cellular Processes;Human Diseases;Cellular Processes	Neurodegenerative diseases;Neurodegenerative diseases;Signal transduction;Transport and catabolism;Neurodegenerative disease;Transport and catabolism	ko05010//Alzheimer disease;ko05016//Huntington disease;ko04150//mTOR signaling pathway;ko04140//Autophagy - animal;ko05017//Spinocerebellar ataxia;ko04136//Autophagy - other eukaryotes	K08269;K08269;K08269;K08269;K08269;K08269	-	-	-
ncbi_101113984	197	230	191	544	435	631	2.68	3.28	2.5	8.74	7.02	8.97	2.82	8.24333	1.54753	6.21045e-23	4.10487e-21	C2H9orf152	chromosome 2 open reading frame, human C9orf152, transcript variant X1	-	-	-	-	-	-	-
ncbi_101106364	7851	8046	8189	2660	2358	2101	36.19	38.92	36.39	14.56	12.98	10.17	37.1667	12.57	-1.56402	6.6868e-23	4.40404e-21	LIFR	leukemia inhibitory factor receptor alpha, transcript variant X2	Environmental Information Processing;Environmental Information Processing;Cellular Processes	Signaling molecules and interaction;Signal transduction;Cellular community - eukaryotes	ko04060//Cytokine-cytokine receptor interaction;ko04630//Jak-STAT signaling pathway;ko04550//Signaling pathways regulating pluripotency of stem cells	K05058;K05058;K05058	GO:0031988//membrane-bounded vesicle	GO:0004897//ciliary neurotrophic factor receptor activity;GO:0005126//cytokine receptor binding	GO:0007167//enzyme linked receptor protein signaling pathway;GO:0019221//cytokine-mediated signaling pathway;GO:0042127//regulation of cell proliferation
ncbi_101110646	1081	969	1093	319	386	376	13.29	12.47	12.89	4.63	5.63	4.83	12.8833	5.03	-1.35688	7.75786e-23	5.09141e-21	ERG	v-ets avian erythroblastosis virus E26 oncogene homolog, transcript variant X1	Human Diseases;Human Diseases	Cancers;Cancers	ko05202//Transcriptional misregulation in cancers;ko05215//Prostate cancer	K09435;K09435	-	-	-
ncbi_101113619	637	630	647	223	208	232	14.93	15.36	14.76	6.29	5.76	5.68	15.0167	5.91	-1.34533	7.84454e-23	5.13016e-21	LOC101113619	cationic amino acid transporter 3-like, transcript variant X1	-	-	-	-	GO:0031224//intrinsic component of membrane	GO:0046943//carboxylic acid transmembrane transporter activity	-
ncbi_101119297	541	541	582	143	176	184	3.84	4.02	3.96	1.2	1.48	1.36	3.94	1.34667	-1.5488	8.12336e-23	5.29386e-21	SHANK3	SH3 and multiple ankyrin repeat domains 3, transcript variant X1	Organismal Systems	Nervous system	ko04724//Glutamatergic synapse	K15009	-	-	-
ncbi_101114153	3106	2950	3060	927	918	748	68.89	68.95	65.1	24.13	24.16	17.26	67.6467	21.85	-1.63039	8.91101e-23	5.78686e-21	TNFSF10	tumor necrosis factor superfamily member 10, transcript variant X1	Environmental Information Processing;Human Diseases;Human Diseases;Cellular Processes;Cellular Processes;Environmental Information Processing;Organismal Systems;Environmental Information Processing	Signaling molecules and interaction;Infectious diseases;Infectious diseases;Cell growth and death;Cell growth and death;Signal transduction;Immune system;Signaling molecules and interaction	ko04060//Cytokine-cytokine receptor interaction;ko05132//Salmonella infection;ko05164//Influenza A;ko04210//Apoptosis;ko04217//Necroptosis;ko04068//FoxO signaling pathway;ko04650//Natural killer cell mediated cytotoxicity;ko04061//Viral protein interaction with cytokine and cytokine receptor	K04721;K04721;K04721;K04721;K04721;K04721;K04721;K04721	GO:0031988//membrane-bounded vesicle;GO:0044421//extracellular region part	GO:0032813//tumor necrosis factor receptor superfamily binding	GO:0002376//immune system process;GO:0010822//positive regulation of mitochondrion organization;GO:0043065//positive regulation of apoptotic process;GO:0043122//regulation of I-kappaB kinase/NF-kappaB signaling;GO:0097191//extrinsic apoptotic signaling pathway
ncbi_101116503	8290	7973	8475	15070	22771	26435	179.63	180.79	176.08	384.31	584.89	598.09	178.833	522.43	1.54662	1.05434e-22	6.79938e-21	NAPSA	napsin A aspartic peptidase, transcript variant X1	Cellular Processes	Transport and catabolism	ko04142//Lysosome	K08565	GO:0000323//lytic vacuole;GO:0042599//lamellar body;GO:0044421//extracellular region part	GO:0070011//peptidase activity, acting on L-amino acid peptides	GO:0006508//proteolysis;GO:0048875//chemical homeostasis within a tissue
ncbi_105611673	482	611	603	1118	1013	1231	10.24	13.58	12.28	27.97	25.48	27.28	12.0333	26.91	1.16111	1.11333e-22	7.15496e-21	LOC105611673	ornithine aminotransferase, mitochondrial-like, transcript variant X1	-	-	-	-	GO:0044429//mitochondrial part	GO:0008483//transaminase activity;GO:0043168//anion binding	GO:0006561//proline biosynthetic process;GO:0051259//protein oligomerization
ncbi_101122274	1104	1036	1200	304	235	207	8.15	8	8.5	2.65	2.06	1.6	8.21667	2.10333	-1.96588	1.22716e-22	7.83229e-21	LOC101122274	protocadherin alpha-C2, transcript variant X1	-	-	-	-	GO:0031224//intrinsic component of membrane	-	GO:0098742//cell-cell adhesion via plasma-membrane adhesion molecules
ncbi_101122406	63	42	43	260	173	271	0.65	0.45	0.44	3.23	2.12	2.92	0.513333	2.75667	2.42496	1.23969e-22	7.88519e-21	MUC20	mucin 20, cell surface associated, transcript variant X4	-	-	-	-	GO:0016020//membrane	-	GO:0007169//transmembrane receptor protein tyrosine kinase signaling pathway;GO:0051259//protein oligomerization
ncbi_101112245	2142	1976	2186	3958	6250	6864	44.94	43.38	43.98	97.91	155.36	150.37	44.1	134.547	1.60926	1.4051e-22	8.84644e-21	LOC101112245	adenosylhomocysteinase, transcript variant X1	Metabolism;Metabolism	Global and overview maps;Amino acid metabolism	ko01100//Metabolic pathways;ko00270//Cysteine and methionine metabolism	K01251;K01251	-	-	-
ncbi_101112500	2142	1976	2186	3958	6250	6864	44.94	43.38	43.98	97.91	155.36	150.37	44.1	134.547	1.60926	1.4051e-22	8.84644e-21	AHCY	adenosylhomocysteinase	-	-	-	-	-	-	-
ncbi_101117981	1008	1022	1048	3482	2080	2932	5.81	6.16	5.71	23.67	14.12	17.66	5.89333	18.4833	1.64907	1.5258e-22	9.57391e-21	KCNJ15	potassium channel, inwardly rectifying subfamily J, member 15, transcript variant X10	Organismal Systems	Digestive system	ko04971//Gastric acid secretion	K05008	GO:0031224//intrinsic component of membrane	GO:0005261//cation channel activity	GO:0030001//metal ion transport;GO:0034220//ion transmembrane transport
ncbi_101102230	5512	5514	5935	1421	905	874	146.55	152.68	150.47	43.67	28.23	24.2	149.9	32.0333	-2.22635	1.58629e-22	9.88662e-21	LOC101102230	platelet glycoprotein 4-like, transcript variant X1	Cellular Processes;Environmental Information Processing;Organismal Systems;Human Diseases;Environmental Information Processing;Human Diseases;Organismal Systems;Organismal Systems;Organismal Systems;Organismal Systems	Transport and catabolism;Signal transduction;Immune system;Endocrine and metabolic diseases;Signaling molecules and interaction;Infectious diseases;Endocrine system;Endocrine system;Digestive system;Digestive system	ko04145//Phagosome;ko04152//AMPK signaling pathway;ko04640//Hematopoietic cell lineage;ko04931//Insulin resistance;ko04512//ECM-receptor interaction;ko05144//Malaria;ko03320//PPAR signaling pathway;ko04920//Adipocytokine signaling pathway;ko04979//Cholesterol metabolism;ko04975//Fat digestion and absorption	K06259;K06259;K06259;K06259;K06259;K06259;K06259;K06259;K06259;K06259	GO:0031224//intrinsic component of membrane	-	GO:0022610//biological adhesion;GO:0051234//establishment of localization
ncbi_101106377	214	205	210	738	467	869	13.66	13.69	12.86	55.53	35.32	57.91	13.4033	49.5867	1.88736	1.7901e-22	1.11196e-20	PDZK1IP1	PDZK1 interacting protein 1, transcript variant X1	-	-	-	-	GO:0031224//intrinsic component of membrane;GO:0031988//membrane-bounded vesicle	-	-
ncbi_100126575	884	888	892	290	290	262	6.87	7.21	6.65	2.66	2.67	2.13	6.91	2.48667	-1.47447	1.93128e-22	1.19565e-20	CTTNBP2	cortactin binding protein 2	-	-	-	-	GO:0044309//neuron spine;GO:0044444//cytoplasmic part	-	-
ncbi_443202	172	139	198	12	18	9	1.98	1.67	2.18	0.16	0.25	0.11	1.94333	0.173333	-3.48691	2.24209e-22	1.38347e-20	SSTR1	somatostatin receptor 1	Environmental Information Processing;Environmental Information Processing;Organismal Systems	Signaling molecules and interaction;Signal transduction;Endocrine system	ko04080//Neuroactive ligand-receptor interaction;ko04024//cAMP signaling pathway;ko04935//Growth hormone synthesis, secretion and action	K04217;K04217;K04217	-	-	-
ncbi_101112788	3231	3130	3393	1280	1249	1180	18.37	18.62	18.51	8.58	8.42	7.01	18.5	8.00333	-1.20885	2.48557e-22	1.52862e-20	MMRN2	multimerin 2, transcript variant X1	-	-	-	-	GO:0031988//membrane-bounded vesicle;GO:0044421//extracellular region part	-	GO:0009968//negative regulation of signal transduction;GO:0043537//negative regulation of blood vessel endothelial cell migration
ncbi_106990802	1029	931	988	275	342	305	28.92	27.37	26.64	9.11	11.39	8.95	27.6433	9.81667	-1.49363	3.15166e-22	1.91921e-20	LOC106990802	atrial natriuretic peptide receptor 1-like	-	-	-	-	GO:0016021//integral component of membrane;GO:0043234//protein complex;GO:0044464//cell part	GO:0001653//peptide receptor activity;GO:0009975//cyclase activity;GO:0016301//kinase activity;GO:0016829//lyase activity;GO:0019900//kinase binding;GO:0032550//purine ribonucleoside binding;GO:0042277//peptide binding	GO:0001558//regulation of cell growth;GO:0003018//vascular process in circulatory system;GO:0006464//cellular protein modification process;GO:0006584//catecholamine metabolic process;GO:0007167//enzyme linked receptor protein signaling pathway;GO:0008285//negative regulation of cell proliferation;GO:0009152//purine ribonucleotide biosynthetic process;GO:0030804//positive regulation of cyclic nucl…
ncbi_101103359	199	224	226	406	404	444	3.24	3.81	3.53	7.79	7.79	7.54	3.52667	7.70667	1.1278	3.22768e-22	1.95908e-20	CDHR5	cadherin related family member 5, transcript variant X1	-	-	-	-	GO:0031224//intrinsic component of membrane;GO:0031988//membrane-bounded vesicle	GO:0005515//protein binding	GO:0098742//cell-cell adhesion via plasma-membrane adhesion molecules
ncbi_101108714	1568	1287	1576	505	553	590	6.61	5.68	6.37	2.51	2.76	2.6	6.22	2.62333	-1.24551	3.62203e-22	2.19113e-20	TNRC18	trinucleotide repeat containing 18, transcript variant X1	-	-	-	-	-	-	-
ncbi_101110688	333	330	329	535	624	694	2.76	2.86	2.62	5.23	6.13	6.01	2.74667	5.79	1.07588	3.63359e-22	2.19113e-20	ITGAE	integrin alpha E, transcript variant X1	Cellular Processes	Cell motility	ko04810//Regulation of actin cytoskeleton	K06524	GO:0005887//integral component of plasma membrane	-	GO:0007166//cell surface receptor signaling pathway
ncbi_101122329	1252	1229	1287	399	480	508	22.33	22.93	22.02	8.39	10.15	9.46	22.4267	9.33333	-1.26475	4.26153e-22	2.55321e-20	LOC101122329	melanoma-associated antigen D4, transcript variant X1	-	-	-	-	-	-	-
ncbi_101105413	1538	1545	1633	415	443	327	20.84	21.87	21.3	6.63	7.11	4.63	21.3367	6.12333	-1.80095	4.91995e-22	2.93821e-20	CORO2B	coronin, actin binding protein, 2B, transcript variant X3	-	-	-	-	-	-	-
ncbi_101107944	984	976	983	348	379	400	14.13	14.67	13.54	5.89	6.45	6	14.1133	6.11333	-1.20703	5.01211e-22	2.98365e-20	MSH2	mutS homolog 2	Human Diseases;Human Diseases;Human Diseases;Genetic Information Processing	Cancers;Cancers;Drug resistance;Replication and repair	ko05200//Pathways in cancer;ko05210//Colorectal cancer;ko01524//Platinum drug resistance;ko03430//Mismatch repair	K08735;K08735;K08735;K08735	-	-	-
ncbi_443279	4860	4566	5143	15418	9078	16078	129.59	127.42	131.59	484.49	286.68	447.4	129.533	406.19	1.64883	6.61127e-22	3.89813e-20	CHI3L1	chitinase 3-like 1 (cartilage glycoprotein-39), transcript variant X1	-	-	-	-	-	-	-
ncbi_101108558	66	48	56	258	976	965	3.05	2.31	2.48	14.1	53.67	46.74	2.61333	38.17	3.86848	7.06375e-22	4.15174e-20	LOC101108558	BOLA class I histocompatibility antigen, alpha chain BL3-7-like, transcript variant X1	-	-	-	-	-	-	-
ncbi_101121322	6992	6739	7477	2249	1744	1624	102.14	102.98	104.77	38.73	30.19	24.77	103.297	31.23	-1.72579	7.83802e-22	4.59229e-20	SDC3	syndecan 3, transcript variant X1	Environmental Information Processing	Signaling molecules and interaction	ko04514//Cell adhesion molecules (CAMs)	K16337	-	-	-
ncbi_101119052	1057	1052	1142	406	425	416	4.65	4.87	4.82	2.11	2.18	1.91	4.78	2.06667	-1.2097	7.92631e-22	4.62941e-20	TTBK2	tau tubulin kinase 2, transcript variant X2	-	-	-	-	-	-	-
ncbi_101113125	8600	7947	9196	2721	3284	2829	79.64	76.98	81.68	29.71	36.03	27.35	79.4333	31.03	-1.35608	8.90017e-22	5.18191e-20	SPOCK2	sparc/osteonectin, cwcv and kazal-like domains proteoglycan (testican) 2, transcript variant X1	-	-	-	-	GO:0031012//extracellular matrix	GO:0046872//metal ion binding;GO:0097367//carbohydrate derivative binding	GO:0010810//regulation of cell-substrate adhesion;GO:0018149//peptide cross-linking;GO:0022607//cellular component assembly;GO:0030154//cell differentiation;GO:0043062//extracellular structure organization
ncbi_101115982	2000	2000	2247	4047	6361	7718	53.93	56.42	57.85	128.83	203.76	217.94	56.0667	183.51	1.71064	9.66587e-22	5.61013e-20	PLTP	phospholipid transfer protein, transcript variant X1	Organismal Systems;Organismal Systems	Endocrine system;Digestive system	ko03320//PPAR signaling pathway;ko04979//Cholesterol metabolism	K08761;K08761	GO:0044421//extracellular region part	GO:0005488//binding;GO:0005548//phospholipid transporter activity	GO:0010874//regulation of cholesterol efflux;GO:0018130//heterocycle biosynthetic process;GO:0044089//positive regulation of cellular component biogenesis;GO:0044238//primary metabolic process;GO:0048870//cell motility
ncbi_101107498	3	4	5	117	73	183	0.13	0.19	0.21	6.15	3.87	8.51	0.176667	6.17667	5.12773	1.09915e-21	6.35964e-20	MBLA	mannose-binding protein A, transcript variant X1	Cellular Processes;Human Diseases;Organismal Systems	Transport and catabolism;Infectious diseases;Immune system	ko04145//Phagosome;ko05150//Staphylococcus aureus infection;ko04610//Complement and coagulation cascades	K03991;K03991;K03991	GO:0044421//extracellular region part	GO:0005488//binding	GO:0006956//complement activation;GO:0042742//defense response to bacterium;GO:0044126//regulation of growth of symbiont in host;GO:0045807//positive regulation of endocytosis;GO:0051852//disruption by host of symbiont cells
ncbi_101103800	1263	1187	1360	490	519	589	7.5	7.37	7.74	3.43	3.65	3.66	7.53667	3.58	-1.07397	1.12185e-21	6.47087e-20	ROCK2	Rho-associated, coiled-coil containing protein kinase 2, transcript variant X5	Human Diseases;Human Diseases;Environmental Information Processing;Human Diseases;Cellular Processes;Human Diseases;Cellular Processes;Organismal Systems;Cellular Processes;Organismal Systems;Environmental Information Processing;Human Diseases;Organismal Systems;Environmental Information Processing;Organismal Systems;Organismal Systems;Organismal Systems;Environmental Information Processing	Cancers;Infectious diseases;Signal transduction;Infectious diseases;Cell motility;Cancers;Cellular community - eukaryotes;Immune system;Cellular community - eukaryotes;Development;Signal transduction;Infectious disease: bacterial;Endocrine system;Signal transduction;Circulatory system;Immune system;Immune system;Signal transduction	ko05200//Pathways in cancer;ko05163//Human cytomegalovirus infection;ko04024//cAMP signaling pathway;ko05132//Salmonella infection;ko04810//Regulation of actin cytoskeleton;ko05205//Proteoglycans in cancer;ko04510//Focal adhesion;ko04062//Chemokine signaling pathway;ko04530//Tight junction;ko04360//Axon guidance;ko04022//cGMP - PKG signaling pathway;ko05135//Yersinia infection;ko04921//Oxytocin s…	K17388;K17388;K17388;K17388;K17388;K17388;K17388;K17388;K17388;K17388;K17388;K17388;K17388;K17388;K17388;K17388;K17388;K17388	GO:0005813//centrosome;GO:0035770//ribonucleoprotein granule	GO:0003723//RNA binding;GO:0004672//protein kinase activity;GO:0017016//Ras GTPase binding;GO:0032550//purine ribonucleoside binding;GO:0043169//cation binding	GO:0006464//cellular protein modification process;GO:0006796//phosphate-containing compound metabolic process;GO:0006936//muscle contraction;GO:0007010//cytoskeleton organization;GO:0007265//Ras protein signal transduction;GO:0010638//positive regulation of organelle organization;GO:0022402//cell cycle process;GO:0032970//regulation of actin filament-based process;GO:0045604//regulation of epider…
ncbi_101104034	6304	5787	6714	1719	1861	1373	50.56	48.55	51.65	16.25	17.68	11.5	50.2533	15.1433	-1.73054	1.47842e-21	8.50113e-20	PPL	periplakin, transcript variant X1	-	-	-	-	GO:0031988//membrane-bounded vesicle	-	-
ncbi_101120057	455	371	378	99	98	100	3.73	3.18	2.97	0.96	0.95	0.86	3.29333	0.923333	-1.83463	1.49268e-21	8.55666e-20	LANCL3	LanC lantibiotic synthetase component C-like 3 (bacterial), transcript variant X1	-	-	-	-	-	-	-
ncbi_101115705	53920	51847	56475	12084	9476	6620	1994.8	2006.54	2004.09	527.06	415.4	255.71	2001.81	399.39	-2.32543	1.71364e-21	9.79308e-20	CFD	complement factor D (adipsin)	Human Diseases;Organismal Systems	Infectious diseases;Immune system	ko05150//Staphylococcus aureus infection;ko04610//Complement and coagulation cascades	K01334;K01334	GO:0031988//membrane-bounded vesicle;GO:0044421//extracellular region part	GO:0004175//endopeptidase activity	GO:0006952//defense response;GO:0006956//complement activation
ncbi_101108766	2335	2195	2522	928	723	855	7.75	7.62	8.03	3.63	2.84	2.96	7.8	3.14333	-1.31118	2.39321e-21	1.36347e-19	PIK3C2B	phosphatidylinositol-4-phosphate 3-kinase catalytic subunit type 2 beta, transcript variant X1	Metabolism;Environmental Information Processing;Metabolism	Global and overview maps;Signal transduction;Carbohydrate metabolism	ko01100//Metabolic pathways;ko04070//Phosphatidylinositol signaling system;ko00562//Inositol phosphate metabolism	K00923;K00923;K00923	GO:0016023//cytoplasmic, membrane-bounded vesicle	GO:0005543//phospholipid binding;GO:0016301//kinase activity;GO:0032550//purine ribonucleoside binding	GO:0046488//phosphatidylinositol metabolic process;GO:0048017//inositol lipid-mediated signaling
MSTRG.2532	2724	2510	2897	1076	1002	969	41.02	39.52	41.81	19.09	17.88	15.23	40.7833	17.4	-1.22889	2.47515e-21	1.40155e-19	--	-	-	-	-	-	-	-	-
ncbi_101115456	2063	2007	2265	755	822	736	91.25	94.07	96.26	38.54	42.02	32.98	93.86	37.8467	-1.31034	3.38071e-21	1.90851e-19	ECSCR	endothelial cell surface expressed chemotaxis and apoptosis regulator, transcript variant X3	-	-	-	-	GO:0031224//intrinsic component of membrane;GO:0044424//intracellular part	-	GO:0012501//programmed cell death;GO:0042221//response to chemical;GO:0044707//single-multicellular organism process;GO:0048869//cellular developmental process
ncbi_101105338	332	279	301	53	56	82	4.57	3.97	4.03	0.85	0.9	1.16	4.19	0.97	-2.11089	3.44657e-21	1.93979e-19	SERTM1	serine-rich and transmembrane domain containing 1, transcript variant X1	-	-	-	-	-	-	-
ncbi_101118411	935	1039	884	172	258	227	20.56	23.9	18.65	4.46	6.72	5.21	21.0367	5.46333	-1.94505	3.56718e-21	2.00161e-19	JAM2	junctional adhesion molecule 2, transcript variant X1	Environmental Information Processing;Cellular Processes;Organismal Systems	Signaling molecules and interaction;Cellular community - eukaryotes;Immune system	ko04514//Cell adhesion molecules (CAMs);ko04530//Tight junction;ko04670//Leukocyte transendothelial migration	K06735;K06735;K06735	-	GO:0046983//protein dimerization activity	-
ncbi_101121539	54280	52092	56424	6587	7595	3070	1400.22	1405.73	1396.15	200.33	232.15	82.69	1400.7	171.723	-3.02799	4.24895e-21	2.36984e-19	LOC101121539	cytochrome P450 2F3, transcript variant X1	Metabolism	Xenobiotics biodegradation and metabolism	ko00980//Metabolism of xenobiotics by cytochrome P450	K07416	GO:0043227//membrane-bounded organelle	GO:0004497//monooxygenase activity;GO:0046906//tetrapyrrole binding;GO:0046914//transition metal ion binding	GO:0042221//response to chemical;GO:0044710//single-organism metabolic process;GO:0090420//naphthalene-containing compound metabolic process
ncbi_101119061	2927	2706	3015	1277	1164	1224	24.76	23.95	24.47	12.74	11.67	10.81	24.3933	11.74	-1.05505	4.71949e-21	2.61657e-19	PLEKHM1	pleckstrin homology and RUN domain containing M1, transcript variant X1	Human Diseases	Infectious diseases	ko05132//Salmonella infection	K23282	-	GO:0043169//cation binding	-
ncbi_101111044	277	244	285	694	561	1017	3.41	3.14	3.36	10.07	8.18	13.07	3.30333	10.44	1.66013	4.89836e-21	2.70766e-19	MYBPC2	myosin binding protein C, fast type, transcript variant X1	-	-	-	-	-	-	-
ncbi_101121120	2465	2366	2640	929	1044	973	20.71	20.92	21.81	9.28	10.52	8.52	21.1467	9.44	-1.16357	4.91569e-21	2.70917e-19	CLIP1	CAP-Gly domain containing linker protein 1, transcript variant X2	Environmental Information Processing	Signal transduction	ko04150//mTOR signaling pathway	K10421	GO:0005815//microtubule organizing center;GO:0005874//microtubule;GO:0044352//pinosome	GO:0008017//microtubule binding;GO:0046914//transition metal ion binding;GO:0097159//organic cyclic compound binding	GO:0031112//positive regulation of microtubule polymerization or depolymerization;GO:0032596//protein transport into membrane raft
ncbi_101117586	414	430	457	99	112	82	3.94	4.28	4.17	1.11	1.26	0.81	4.13	1.06	-1.96208	4.98019e-21	2.7366e-19	MMRN1	multimerin 1, transcript variant X1	-	-	-	-	-	-	-
MSTRG.5907	185	176	203	440	338	466	3.63	3.61	3.82	10.17	7.86	9.54	3.68667	9.19	1.31775	5.54585e-21	3.03844e-19	Ptprn2	receptor-type tyrosine-protein phosphatase N2 [Ovis aries]	Human Diseases	Endocrine and metabolic diseases	ko04940//Type I diabetes mellitus	K07817	GO:0016021//integral component of membrane;GO:0030659//cytoplasmic vesicle membrane;GO:0033267//axon part;GO:0043234//protein complex;GO:0044432//endoplasmic reticulum part	GO:0004725//protein tyrosine phosphatase activity;GO:0005488//binding	GO:0006470//protein dephosphorylation;GO:0043087//regulation of GTPase activity
ncbi_101107096	31186	29685	32322	12276	11973	10980	334.15	332.46	332.03	154.89	151.98	122.64	332.88	143.17	-1.21727	5.963e-21	3.24782e-19	ADGRE1	adhesion G protein-coupled receptor E1, transcript variant X1	-	-	-	-	GO:0031224//intrinsic component of membrane;GO:0044459//plasma membrane part	GO:0038023//signaling receptor activity;GO:0046872//metal ion binding	GO:0007166//cell surface receptor signaling pathway
ncbi_101123350	3154	2952	3375	964	1127	911	21.47	20.95	21.97	7.8	9.05	6.55	21.4633	7.8	-1.46033	6.97177e-21	3.76415e-19	SHROOM4	shroom family member 4, transcript variant X6	-	-	-	-	GO:0005886//plasma membrane;GO:0016459//myosin complex;GO:0030863//cortical cytoskeleton	GO:0003779//actin binding	GO:0007417//central nervous system development;GO:0030036//actin cytoskeleton organization;GO:0050877//neurological system process
ncbi_101109374	360	342	395	101	100	120	1.99	1.98	2.1	0.66	0.66	0.69	2.02333	0.67	-1.5945	7.20062e-21	3.87644e-19	BAHCC1	BAH domain and coiled-coil containing 1, transcript variant X1	-	-	-	-	-	-	-
ncbi_101114318	1605	1512	1659	685	662	681	45.42	44.76	45.03	22.85	22.2	20.12	45.07	21.7233	-1.05292	7.24227e-21	3.88179e-19	HTATIP2	HIV-1 Tat interactive protein 2	-	-	-	-	GO:0044424//intracellular part	-	GO:0006913//nucleocytoplasmic transport;GO:0022603//regulation of anatomical structure morphogenesis
ncbi_100192430	4639	4310	4842	1207	1425	1027	58.29	58.17	55.77	17.23	23.2	13.33	57.41	17.92	-1.67973	7.25236e-21	3.88179e-19	TEF	thyrotrophic embryonic factor	-	-	-	-	GO:0043231//intracellular membrane-bounded organelle	GO:0001071//nucleic acid binding transcription factor activity;GO:0003677//DNA binding	GO:0006357//regulation of transcription from RNA polymerase II promoter
ncbi_443343	24301	23118	25665	8325	9637	8270	532.15	529.58	539.09	214.93	250.06	189.09	533.607	218.027	-1.29127	7.28669e-21	3.88896e-19	ALDH1A1	aldehyde dehydrogenase 1 family member A1	Metabolism;Metabolism	Global and overview maps;Metabolism of cofactors and vitamins	ko01100//Metabolic pathways;ko00830//Retinol metabolism	K07249;K07249	GO:0031988//membrane-bounded vesicle;GO:0044424//intracellular part	GO:0016620//oxidoreductase activity, acting on the aldehyde or oxo group of donors, NAD or NADP as acceptor	GO:0001523//retinoid metabolic process
ncbi_101117975	273	236	300	573	602	936	7.88	7.13	8.31	19.51	20.6	28.22	7.77333	22.7767	1.55095	1.03714e-20	5.51945e-19	RHBDL2	rhomboid, veinlet-like 2 (Drosophila), transcript variant X1	-	-	-	-	GO:0031224//intrinsic component of membrane	-	GO:0019538//protein metabolic process
ncbi_100192317	539	524	547	13191	4390	16960	23.34	23.73	22.72	673.33	225.22	766.7	23.2633	555.083	4.57657	1.04878e-20	5.56542e-19	MMP7	matrix metallopeptidase 7	Human Diseases;Environmental Information Processing	Infectious diseases;Signal transduction	ko05166//HTLV-I infection;ko04310//Wnt signaling pathway	K01397;K01397	GO:0031012//extracellular matrix;GO:0031988//membrane-bounded vesicle;GO:0044421//extracellular region part	GO:0004175//endopeptidase activity;GO:0046914//transition metal ion binding	GO:0002777//antimicrobial peptide biosynthetic process;GO:0008283//cell proliferation;GO:0019538//protein metabolic process;GO:0022411//cellular component disassembly;GO:0032963//collagen metabolic process;GO:0042221//response to chemical;GO:0042742//defense response to bacterium;GO:0043062//extracellular structure organization
ncbi_101111623	1062	1070	1097	363	361	316	6.26	6.6	6.2	2.52	2.52	1.95	6.35333	2.33	-1.44718	1.07302e-20	5.67785e-19	AFF3	AF4/FMR2 family member 3, transcript variant X1	-	-	-	-	GO:0043231//intracellular membrane-bounded organelle	-	GO:0030326//embryonic limb morphogenesis;GO:0034097//response to cytokine
ncbi_101114452	1186	1100	1255	371	441	499	15.35	14.9	15.58	5.66	6.76	6.74	15.2767	6.38667	-1.25819	1.10307e-20	5.78738e-19	BCL6B	B-cell CLL/lymphoma 6, member B	-	-	-	-	GO:0043231//intracellular membrane-bounded organelle	GO:0003676//nucleic acid binding;GO:0043169//cation binding	-
ncbi_101119884	2947	2813	3117	1164	1299	1246	17.43	17.41	17.69	8.12	9.11	7.7	17.51	8.31	-1.07526	1.13473e-20	5.93674e-19	WWC3	WWC family member 3, transcript variant X1	-	-	-	-	GO:0044444//cytoplasmic part	GO:0019899//enzyme binding	GO:0035330//regulation of hippo signaling;GO:0045926//negative regulation of growth
ncbi_100192431	309	261	340	986	612	1065	10.62	9.38	11.21	39.95	24.92	38.22	10.4033	34.3633	1.72382	1.26617e-20	6.58728e-19	FCGR1A	Fc fragment of IgG, high affinity Ia, receptor (CD64)	Human Diseases;Human Diseases;Human Diseases;Cellular Processes;Human Diseases;Organismal Systems;Organismal Systems;Organismal Systems;Human Diseases;Human Diseases	Cancers;Infectious diseases;Immune diseases;Transport and catabolism;Infectious diseases;Development;Immune system;Immune system;Infectious diseases;Cancers	ko05202//Transcriptional misregulation in cancers;ko05152//Tuberculosis;ko05322//Systemic lupus erythematosus;ko04145//Phagosome;ko05150//Staphylococcus aureus infection;ko04380//Osteoclast differentiation;ko04640//Hematopoietic cell lineage;ko04666//Fc gamma R-mediated phagocytosis;ko05140//Leishmaniasis;ko05221//Acute myeloid leukemia	K06498;K06498;K06498;K06498;K06498;K06498;K06498;K06498;K06498;K06498	GO:0044459//plasma membrane part	GO:0019763//immunoglobulin receptor activity;GO:0019865//immunoglobulin binding	GO:0001796//regulation of type IIa hypersensitivity;GO:0001803//regulation of type III hypersensitivity;GO:0002474//antigen processing and presentation of peptide antigen via MHC class I;GO:0006909//phagocytosis;GO:0009617//response to bacterium;GO:0010324//membrane invagination;GO:0038093//Fc receptor signaling pathway;GO:0045807//positive regulation of endocytosis
ncbi_101109111	12133	11725	12987	3195	3812	2706	405.36	409.79	416.2	125.85	150.91	94.4	410.45	123.72	-1.73013	1.40475e-20	7.24735e-19	LOC101109111	dihydrodiol dehydrogenase 3, transcript variant X1	Metabolism;Metabolism;Metabolism;Organismal Systems;Metabolism	Global and overview maps;Lipid metabolism;Lipid metabolism;Endocrine system;Metabolism of cofactors and vitamins	ko01100//Metabolic pathways;ko00590//Arachidonic acid metabolism;ko00140//Steroid hormone biosynthesis;ko04913//Ovarian Steroidogenesis;ko00790//Folate biosynthesis	K04119;K04119;K04119;K04119;K04119	-	-	GO:0044710//single-organism metabolic process
ncbi_101123010	602	603	725	1844	1230	2314	54.82	57.37	63.3	197.86	132.66	219.85	58.4967	183.457	1.64901	1.5171e-20	7.8045e-19	CSTB	cystatin B (stefin B), transcript variant X1	-	-	-	-	GO:0044424//intracellular part	GO:0004866//endopeptidase inhibitor activity	GO:0010466//negative regulation of peptidase activity
ncbi_101108160	80	86	88	212	203	216	3.05	3.4	3.14	9.49	9.07	8.44	3.19667	9	1.49336	1.52535e-20	7.8045e-19	C15H11orf52	chromosome 15 open reading frame, human C11orf52, transcript variant X1	-	-	-	-	-	-	-
ncbi_780478	1548	1432	1644	567	434	475	20.1	19.45	20.47	8.68	6.68	6.44	20.0067	7.26667	-1.46112	1.58104e-20	8.06721e-19	DLL4	delta-like 4 (Drosophila)	Human Diseases;Human Diseases;Organismal Systems;Human Diseases;Environmental Information Processing	Cancers;Cancers;Immune system;Drug resistance;Signal transduction	ko05200//Pathways in cancer;ko05224//Breast cancer;ko04658//Th1 and Th2 cell differentiation;ko01522//Endocrine resistance;ko04330//Notch signaling pathway	K06051;K06051;K06051;K06051;K06051	GO:0031224//intrinsic component of membrane	GO:0005102//receptor binding;GO:0046872//metal ion binding	GO:0002011//morphogenesis of an epithelial sheet;GO:0007219//Notch signaling pathway;GO:0008284//positive regulation of cell proliferation;GO:0021513//spinal cord dorsal/ventral patterning;GO:0035909//aorta morphogenesis;GO:0043537//negative regulation of blood vessel endothelial cell migration;GO:0048646//anatomical structure formation involved in morphogenesis;GO:0048771//tissue remodeling;GO:0…
ncbi_101123419	843	844	928	1498	2125	2521	18.91	20.03	20.06	39.68	57.5	59.75	19.6667	52.31	1.41133	1.61337e-20	8.2096e-19	LOC101123419	complement C4, transcript variant X1	Human Diseases;Human Diseases;Organismal Systems;Human Diseases	Immune diseases;Infectious diseases;Immune system;Infectious diseases	ko05322//Systemic lupus erythematosus;ko05150//Staphylococcus aureus infection;ko04610//Complement and coagulation cascades;ko05133//Pertussis	K03989;K03989;K03989;K03989	GO:0044421//extracellular region part	-	GO:0006952//defense response;GO:0006956//complement activation;GO:0010466//negative regulation of peptidase activity
MSTRG.11456	3	3	7	74	112	204	0.03	0.03	0.07	0.86	1.31	2.1	0.0433333	1.42333	5.03765	2.07335e-20	1.04642e-18	F52C9.6	endonuclease-reverse transcriptase [Babesia ovata]	Human Diseases	Infectious diseases	ko05168//Herpes simplex infection	K09228	GO:0031252//cell leading edge;GO:0070161//anchoring junction	GO:0003779//actin binding;GO:0050839//cell adhesion molecule binding	GO:0010468//regulation of gene expression;GO:0098602//single organism cell adhesion
ncbi_100192432	2100	1973	2025	5407	3455	5752	64.92	63.79	60.03	197.05	126.55	185.67	62.9133	169.757	1.43203	2.1818e-20	1.09817e-18	FCGR2B	Fc fragment of IgG, low affinity IIb, receptor (CD32)	Human Diseases;Human Diseases;Cellular Processes;Human Diseases;Organismal Systems;Organismal Systems;Organismal Systems	Infectious diseases;Infectious diseases;Transport and catabolism;Infectious diseases;Development;Immune system;Immune system	ko05152//Tuberculosis;ko05162//Measles;ko04145//Phagosome;ko05150//Staphylococcus aureus infection;ko04380//Osteoclast differentiation;ko04666//Fc gamma R-mediated phagocytosis;ko04662//B cell receptor signaling pathway	K12560;K12560;K12560;K12560;K12560;K12560;K12560	-	-	-
ncbi_101122523	713	677	765	199	253	260	6.55	6.64	6.83	2.1	2.77	2.52	6.67333	2.46333	-1.4378	2.28685e-20	1.14794e-18	MCTP1	multiple C2 domains, transmembrane 1, transcript variant X1	-	-	-	-	GO:0031224//intrinsic component of membrane	-	-
ncbi_101120225	83	58	62	200	184	233	0.5	0.36	0.36	1.4	1.3	1.45	0.406667	1.38333	1.76623	2.69197e-20	1.34765e-18	LOC101120225	uncharacterized LOC101120225, transcript variant X1	-	-	-	-	-	-	-
ncbi_101111679	188	171	172	883	450	1083	2.25	2.18	2.01	12.57	6.47	13.75	2.14667	10.93	2.34812	2.73975e-20	1.36789e-18	LIPG	lipase, endothelial, transcript variant X1	Metabolism;Metabolism;Organismal Systems	Global and overview maps;Lipid metabolism;Digestive system	ko01100//Metabolic pathways;ko00561//Glycerolipid metabolism;ko04979//Cholesterol metabolism	K22284;K22284;K22284	GO:0044421//extracellular region part	GO:0004620//phospholipase activity	GO:0010982//regulation of high-density lipoprotein particle clearance;GO:0030301//cholesterol transport;GO:0031323//regulation of cellular metabolic process;GO:0032373//positive regulation of sterol transport;GO:0034369//plasma lipoprotein particle remodeling;GO:0044238//primary metabolic process;GO:0055081//anion homeostasis;GO:0055092//sterol homeostasis
ncbi_101106860	87	93	88	210	215	294	3.05	3.41	2.97	8.68	8.93	10.76	3.14333	9.45667	1.58904	3.24427e-20	1.60682e-18	AURKB	aurora kinase B, transcript variant X2	-	-	-	-	-	-	-
ncbi_100037677	6639	6450	6983	17284	11018	18310	100.13	101.77	101.03	307.34	196.91	288.35	100.977	264.2	1.38761	3.35962e-20	1.65953e-18	PDIA4	protein disulfide isomerase family A member 4, transcript variant X1	Genetic Information Processing;Organismal Systems	Folding, sorting and degradation;Endocrine system	ko04141//Protein processing in endoplasmic reticulum;ko04918//Thyroid hormone synthesis	K09582;K09582	-	-	-
ncbi_101111578	2975	2875	3106	1361	1246	1315	19.53	19.73	19.48	10.5	9.68	9.07	19.58	9.75	-1.00591	3.52989e-20	1.73901e-18	RAPGEF2	Rap guanine nucleotide exchange factor 2, transcript variant X1	Environmental Information Processing;Environmental Information Processing;Cellular Processes	Signal transduction;Signal transduction;Cellular community - eukaryotes	ko04010//MAPK signaling pathway;ko04015//Rap1 signaling pathway;ko04530//Tight junction	K08018;K08018;K08018	GO:0005768//endosome	GO:0005088//Ras guanyl-nucleotide exchange factor activity;GO:0019904//protein domain specific binding;GO:0030551//cyclic nucleotide binding;GO:0031690//adrenergic receptor binding	GO:0001885//endothelial cell development;GO:0007189//adenylate cyclase-activating G-protein coupled receptor signaling pathway;GO:0008283//cell proliferation;GO:0010771//negative regulation of cell morphogenesis involved in differentiation;GO:0030030//cell projection organization;GO:0043087//regulation of GTPase activity;GO:0043410//positive regulation of MAPK cascade;GO:0043949//regulation of cA…
ncbi_443034	175610	162847	190106	305505	491619	457610	10026.4	9726.37	10411.2	20564.2	33259.6	27279.8	10054.7	27034.5	1.42694	3.76315e-20	1.84902e-18	SFTPC	surfactant protein C	-	-	-	-	GO:0044424//intracellular part	-	GO:0044707//single-multicellular organism process
ncbi_101114082	18436	16988	18692	5707	7249	6464	424.13	408.83	412.47	154.79	197.6	155.27	415.143	169.22	-1.29471	3.78918e-20	1.8569e-18	LOC101114082	annexin A8	-	-	-	-	-	GO:0005543//phospholipid binding	-
ncbi_101107119	964	963	1082	158	138	69	32.32	33.94	35.04	6.25	5.44	2.43	33.7667	4.70667	-2.84282	3.88068e-20	1.89673e-18	LOC101107119	prostaglandin F synthase 1-like, transcript variant X1	Metabolism;Metabolism;Metabolism;Organismal Systems;Metabolism	Global and overview maps;Lipid metabolism;Lipid metabolism;Endocrine system;Metabolism of cofactors and vitamins	ko01100//Metabolic pathways;ko00590//Arachidonic acid metabolism;ko00140//Steroid hormone biosynthesis;ko04913//Ovarian Steroidogenesis;ko00790//Folate biosynthesis	K04119;K04119;K04119;K04119;K04119	-	-	GO:0044710//single-organism metabolic process
ncbi_101119706	91	109	109	327	267	497	0.78	0.98	0.9	3.31	2.72	4.46	0.886667	3.49667	1.97952	4.0615e-20	1.9799e-18	LOC101119706	cytochrome P450 1B1	Human Diseases;Human Diseases;Metabolism;Metabolism;Organismal Systems;Metabolism	Cancers;Cancers;Lipid metabolism;Xenobiotics biodegradation and metabolism;Endocrine system;Amino acid metabolism	ko05206//MicroRNAs in cancer;ko05204//Chemical carcinogenesis;ko00140//Steroid hormone biosynthesis;ko00980//Metabolism of xenobiotics by cytochrome P450;ko04913//Ovarian Steroidogenesis;ko00380//Tryptophan metabolism	K07410;K07410;K07410;K07410;K07410;K07410	GO:0043231//intracellular membrane-bounded organelle	GO:0004497//monooxygenase activity;GO:0046906//tetrapyrrole binding;GO:0046914//transition metal ion binding	GO:0001523//retinoid metabolic process;GO:0001676//long-chain fatty acid metabolic process;GO:0001819//positive regulation of cytokine production;GO:0006643//membrane lipid metabolic process;GO:0007162//negative regulation of cell adhesion;GO:0008202//steroid metabolic process;GO:0008283//cell proliferation;GO:0009888//tissue development;GO:0010631//epithelial cell migration;GO:0014070//response …
ncbi_101102501	622	602	650	203	140	174	19.11	19.35	19.16	7.35	5.1	5.58	19.2067	6.01	-1.67617	4.13284e-20	2.00941e-18	DOC2B	double C2-like domains, beta, transcript variant X1	-	-	-	-	GO:0016020//membrane;GO:0016023//cytoplasmic, membrane-bounded vesicle	GO:0000149//SNARE binding	GO:0007269//neurotransmitter secretion;GO:0016192//vesicle-mediated transport;GO:0050796//regulation of insulin secretion
ncbi_443371	1848	2037	1984	330	540	383	18.86	18.99	19.43	3.24	6.2	3.34	19.0933	4.26	-2.16414	4.60466e-20	2.22715e-18	KITLG	KIT ligand	Human Diseases;Environmental Information Processing;Environmental Information Processing;Environmental Information Processing;Environmental Information Processing;Environmental Information Processing;Organismal Systems;Organismal Systems	Cancers;Signal transduction;Signal transduction;Signal transduction;Signal transduction;Signal transduction;Immune system;Endocrine system	ko05200//Pathways in cancer;ko04151//PI3K-Akt signaling pathway;ko04010//MAPK signaling pathway;ko04014//Ras signaling pathway;ko04015//Rap1 signaling pathway;ko04072//Phospholipase D signaling pathway;ko04640//Hematopoietic cell lineage;ko04916//Melanogenesis	K05461;K05461;K05461;K05461;K05461;K05461;K05461;K05461	GO:0031224//intrinsic component of membrane;GO:0043232//intracellular non-membrane-bounded organelle;GO:0044421//extracellular region part	GO:0005126//cytokine receptor binding	GO:0001667//ameboidal-type cell migration;GO:0001934//positive regulation of protein phosphorylation;GO:0002683//negative regulation of immune system process;GO:0002761//regulation of myeloid leukocyte differentiation;GO:0006275//regulation of DNA replication;GO:0008406//gonad development;GO:0022610//biological adhesion;GO:0038034//signal transduction in absence of ligand;GO:0042981//regulation o…
ncbi_101113825	18014	17820	18722	7210	6870	6320	248.48	257.13	247.72	117.26	112.28	91.02	251.11	106.853	-1.23269	4.63521e-20	2.2361e-18	SLC40A1	solute carrier family 40 (iron-regulated transporter), member 1, transcript variant X2	Organismal Systems;Cellular Processes	Digestive system;Cell growth and death	ko04978//Mineral absorption;ko04216//Ferroptosis	K14685;K14685	GO:0005770//late endosome;GO:0016023//cytoplasmic, membrane-bounded vesicle;GO:0031224//intrinsic component of membrane	GO:0046915//transition metal ion transmembrane transporter activity	GO:0006357//regulation of transcription from RNA polymerase II promoter;GO:0006826//iron ion transport;GO:0009888//tissue development;GO:0042981//regulation of apoptotic process;GO:0046916//cellular transition metal ion homeostasis;GO:0048536//spleen development;GO:0048871//multicellular organismal homeostasis
ncbi_101110651	3290	3303	3568	992	1046	786	48.37	50.39	50.05	17.44	17.94	12	49.6033	15.7933	-1.65112	5.10083e-20	2.45434e-18	GPR155	G protein-coupled receptor 155, transcript variant X1	-	-	-	-	GO:0031988//membrane-bounded vesicle	-	GO:0007165//signal transduction;GO:0050877//neurological system process
ncbi_101114647	333	326	327	82	71	59	5.23	5.35	4.92	1.52	1.32	0.97	5.16667	1.27	-2.02441	6.06258e-20	2.90957e-18	SH2D7	SH2 domain containing 7	-	-	-	-	-	-	-
ncbi_101113998	4505	4208	4673	1787	1830	1681	26.65	26.04	26.52	12.47	12.83	10.38	26.4033	11.8933	-1.15057	7.04019e-20	3.37004e-18	PRRC2B	proline-rich coiled-coil 2B, transcript variant X1	-	-	-	-	-	-	-
ncbi_101119525	3606	3405	3637	1488	1466	1401	18.39	18.16	17.79	8.94	8.86	7.46	18.1133	8.42	-1.10516	7.07233e-20	3.37672e-18	USP24	ubiquitin specific peptidase 24, transcript variant X1	-	-	-	-	-	-	-
ncbi_101105528	588	654	651	205	209	240	2.79	3.24	2.96	1.15	1.17	1.19	2.99667	1.17	-1.35685	7.95438e-20	3.7688e-18	RICTOR	RPTOR independent companion of MTOR, complex 2, transcript variant X2	Environmental Information Processing	Signal transduction	ko04150//mTOR signaling pathway	K08267	GO:0038201//TOR complex	GO:0019900//kinase binding;GO:0043021//ribonucleoprotein complex binding	GO:0001934//positive regulation of protein phosphorylation;GO:0030833//regulation of actin filament polymerization;GO:0032006//regulation of TOR signaling
ncbi_100568289	12320	11852	12837	1220	2548	2590	289.42	291.27	289.27	33.79	70.93	63.53	289.987	56.0833	-2.37034	9.59875e-20	4.52481e-18	CYP2A6	cytochrome P450 2A6	Human Diseases;Metabolism	Cancers;Xenobiotics biodegradation and metabolism	ko05204//Chemical carcinogenesis;ko00980//Metabolism of xenobiotics by cytochrome P450	K17685;K17685	-	GO:0004497//monooxygenase activity;GO:0046906//tetrapyrrole binding;GO:0046914//transition metal ion binding	GO:0044710//single-organism metabolic process
ncbi_101119440	1248	1074	1093	125	231	118	26.93	24.24	22.62	3.18	5.91	2.66	24.5967	3.91667	-2.65076	9.82276e-20	4.61869e-18	AGT	angiotensinogen (serpin peptidase inhibitor, clade A, member 8)	Human Diseases;Environmental Information Processing;Human Diseases;Environmental Information Processing;Organismal Systems;Organismal Systems;Human Diseases;Organismal Systems;Human Diseases;Human Diseases;Human Diseases;Organismal Systems;Organismal Systems;Organismal Systems	Cancers;Signaling molecules and interaction;Endocrine and metabolic diseases;Signal transduction;Circulatory system;Circulatory system;Endocrine and metabolic diseases;Endocrine system;Cardiovascular diseases;Endocrine and metabolic diseases;Cardiovascular diseases;Endocrine system;Endocrine system;Endocrine system	ko05200//Pathways in cancer;ko04080//Neuroactive ligand-receptor interaction;ko04934//Cushing syndrome;ko04072//Phospholipase D signaling pathway;ko04261//Adrenergic signaling in cardiomyocytes;ko04270//Vascular smooth muscle contraction;ko04931//Insulin resistance;ko04925//Aldosterone synthesis and secretion;ko05414//Dilated cardiomyopathy (DCM);ko04933//AGE-RAGE signaling pathway in diabetic co…	K09821;K09821;K09821;K09821;K09821;K09821;K09821;K09821;K09821;K09821;K09821;K09821;K09821;K09821	GO:0031988//membrane-bounded vesicle;GO:0044421//extracellular region part	GO:0008483//transaminase activity;GO:0031701//angiotensin receptor binding	GO:0001775//cell activation;GO:0001885//endothelial cell development;GO:0001944//vasculature development;GO:0001976//neurological system process involved in regulation of systemic arterial blood pressure;GO:0001991//regulation of systemic arterial blood pressure by circulatory renin-angiotensin;GO:0002016//regulation of blood volume by renin-angiotensin;GO:0003071//renal system process involved i…
ncbi_101121934	513	504	521	175	170	170	1.93	1.98	1.88	0.78	0.76	0.67	1.93	0.736667	-1.38952	9.84828e-20	4.61899e-18	RASGRF2	Ras protein specific guanine nucleotide releasing factor 2, transcript variant X1	Environmental Information Processing;Environmental Information Processing	Signal transduction;Signal transduction	ko04010//MAPK signaling pathway;ko04014//Ras signaling pathway	K12326;K12326	GO:0044464//cell part	GO:0005088//Ras guanyl-nucleotide exchange factor activity	GO:0010469//regulation of receptor activity;GO:0043087//regulation of GTPase activity
ncbi_105612575	1552	1571	1720	8587	3648	7618	19.26	20.39	20.47	125.63	53.64	98.7	20.04	92.6567	2.20901	9.88581e-20	4.62492e-18	LOC105612575	scavenger receptor cysteine-rich type 1 protein M130, transcript variant X1	-	-	-	-	GO:0031224//intrinsic component of membrane	-	GO:0002526//acute inflammatory response;GO:0006897//endocytosis
ncbi_105602911	2125	2026	2142	8379	4324	6592	47.45	47.44	46.28	219.44	114.84	156.14	47.0567	163.473	1.79658	1.00458e-19	4.68796e-18	OAS1	2'-5'-oligoadenylate synthetase 1, transcript variant X1	Human Diseases;Human Diseases;Human Diseases;Organismal Systems;Human Diseases;Human Diseases	Infectious diseases;Infectious diseases;Infectious diseases;Immune system;Infectious diseases;Infectious diseases	ko05168//Herpes simplex infection;ko05169//Epstein-Barr virus infection;ko05162//Measles;ko04621//NOD-like receptor signaling pathway;ko05164//Influenza A;ko05160//Hepatitis C	K14216;K14216;K14216;K14216;K14216;K14216	GO:0044424//intracellular part	GO:0003723//RNA binding;GO:0032550//purine ribonucleoside binding;GO:0046914//transition metal ion binding;GO:0070566//adenylyltransferase activity	GO:0002252//immune effector process;GO:0006163//purine nucleotide metabolic process;GO:0006461//protein complex assembly;GO:0019318//hexose metabolic process;GO:0032069//regulation of nuclease activity;GO:0033500//carbohydrate homeostasis;GO:0035455//response to interferon-alpha;GO:0045069//regulation of viral genome replication;GO:0051707//response to other organism
ncbi_101117749	1456	1339	1459	423	409	317	20.15	19.39	19.37	6.9	6.71	4.58	19.6367	6.06333	-1.69537	1.11446e-19	5.18767e-18	LOC101117749	two pore calcium channel protein 2-like, transcript variant X1	-	-	-	-	-	-	-
MSTRG.17228	445	425	517	132	95	98	6.31	6.31	7.04	2.21	1.6	1.45	6.55333	1.75333	-1.90213	1.17105e-19	5.4375e-18	--	-	-	-	-	-	-	-	-
ncbi_101106801	2542	2499	2609	864	1022	895	20.72	21.31	20.4	8.3	9.87	7.62	20.81	8.59667	-1.27543	1.22724e-19	5.68417e-18	PLXND1	plexin D1, transcript variant X1	-	-	-	-	GO:0016021//integral component of membrane;GO:0031252//cell leading edge	GO:0004888//transmembrane signaling receptor activity;GO:0005515//protein binding	GO:0007166//cell surface receptor signaling pathway;GO:0007389//pattern specification process;GO:0010631//epithelial cell migration;GO:0022603//regulation of anatomical structure morphogenesis;GO:0022607//cellular component assembly;GO:0043393//regulation of protein binding;GO:0048646//anatomical structure formation involved in morphogenesis;GO:0060600//dichotomous subdivision of an epithelial te…
ncbi_105601854	246	206	306	622	482	692	19.44	17.02	23.19	57.93	45.12	57.08	19.8833	53.3767	1.42465	1.25228e-19	5.78573e-18	LOC105601854	glutaredoxin-1	-	-	-	-	-	GO:0015036//disulfide oxidoreductase activity	GO:0019725//cellular homeostasis;GO:0044710//single-organism metabolic process
ncbi_101123068	3569	3433	3702	1403	1351	1236	22.27	22.41	22.16	10.31	10	8.06	22.28	9.45667	-1.23635	1.257e-19	5.79313e-18	SBF2	SET binding factor 2, transcript variant X1	-	-	-	-	GO:0031090//organelle membrane	GO:0005088//Ras guanyl-nucleotide exchange factor activity;GO:0005543//phospholipid binding;GO:0019899//enzyme binding;GO:0030234//enzyme regulator activity;GO:0042578//phosphoric ester hydrolase activity;GO:0046983//protein dimerization activity	GO:0006796//phosphate-containing compound metabolic process;GO:0043087//regulation of GTPase activity;GO:0051259//protein oligomerization
ncbi_101116543	930	815	886	3362	2472	6913	4.13	3.79	3.78	17.62	13.02	32.09	3.9	20.91	2.42265	1.33972e-19	6.15905e-18	MXRA5	matrix-remodelling associated 5, transcript variant X1	-	-	-	-	-	-	-
ncbi_101103485	143	129	106	309	476	454	1.73	1.63	1.23	4.4	6.81	5.72	1.53	5.64333	1.88302	1.46582e-19	6.72215e-18	SULF1	sulfatase 1, transcript variant X1	-	-	-	-	GO:0043231//intracellular membrane-bounded organelle;GO:0044421//extracellular region part;GO:0098589//membrane region	GO:0008484//sulfuric ester hydrolase activity;GO:0046872//metal ion binding	GO:0001501//skeletal system development;GO:0001819//positive regulation of cytokine production;GO:0001936//regulation of endothelial cell proliferation;GO:0006029//proteoglycan metabolic process;GO:0007169//transmembrane receptor protein tyrosine kinase signaling pathway;GO:0008284//positive regulation of cell proliferation;GO:0009967//positive regulation of signal transduction;GO:0009968//negati…
ncbi_497272	9442	9351	9739	2831	2843	2126	52.38	54.25	51.79	18.35	18.58	12.3	52.8067	16.41	-1.68614	1.5444e-19	7.06505e-18	TEK	TEK tyrosine kinase, endothelial, transcript variant X2	Environmental Information Processing;Environmental Information Processing;Environmental Information Processing;Environmental Information Processing;Human Diseases;Environmental Information Processing	Signal transduction;Signal transduction;Signal transduction;Signal transduction;Immune diseases;Signal transduction	ko04151//PI3K-Akt signaling pathway;ko04010//MAPK signaling pathway;ko04014//Ras signaling pathway;ko04015//Rap1 signaling pathway;ko05323//Rheumatoid arthritis;ko04066//HIF-1 signaling pathway	K05121;K05121;K05121;K05121;K05121;K05121	GO:0005886//plasma membrane;GO:0005924//cell-substrate adherens junction;GO:0016021//integral component of membrane;GO:0032432//actin filament bundle;GO:0042995//cell projection;GO:0044444//cytoplasmic part;GO:0098589//membrane region	GO:0004713//protein tyrosine kinase activity;GO:0032550//purine ribonucleoside binding;GO:0060089//molecular transducer activity	GO:0000904//cell morphogenesis involved in differentiation;GO:0001934//positive regulation of protein phosphorylation;GO:0001954//positive regulation of cell-matrix adhesion;GO:0002720//positive regulation of cytokine production involved in immune response;GO:0006461//protein complex assembly;GO:0007169//transmembrane receptor protein tyrosine kinase signaling pathway;GO:0010594//regulation of en…
ncbi_101116983	1809	1662	1815	531	449	366	59.05	56.75	56.83	20.44	17.37	12.47	57.5433	16.76	-1.77963	1.55925e-19	7.11548e-18	PON1	paraoxonase 1	-	-	-	-	GO:0031988//membrane-bounded vesicle;GO:0034364//high-density lipoprotein particle	GO:0008289//lipid binding;GO:0016791//phosphatase activity;GO:0046872//metal ion binding;GO:0046983//protein dimerization activity;GO:0052689//carboxylic ester hydrolase activity	GO:0001101//response to acid chemical;GO:0006650//glycerophospholipid metabolic process;GO:0006725//cellular aromatic compound metabolic process;GO:0009991//response to extracellular stimulus;GO:0010874//regulation of cholesterol efflux;GO:0016054//organic acid catabolic process;GO:0032409//regulation of transporter activity;GO:0034443//negative regulation of lipoprotein oxidation;GO:0044093//pos…
ncbi_100302549	1604	1402	1612	2869	2220	3304	16.02	14.65	15.44	33.78	26.27	34.45	15.37	31.5	1.03523	1.59043e-19	7.23997e-18	SLC1A5	solute carrier family 1 (neutral amino acid transporter), member 5, transcript variant X1	Organismal Systems;Human Diseases	Digestive system;Cancers	ko04974//Protein digestion and absorption;ko05230//Central carbon metabolism in cancer	K05616;K05616	GO:0031224//intrinsic component of membrane;GO:0048770//pigment granule	GO:0005310//dicarboxylic acid transmembrane transporter activity;GO:0015171//amino acid transmembrane transporter activity;GO:0015291//secondary active transmembrane transporter activity	GO:0006865//amino acid transport;GO:0044763//single-organism cellular process
ncbi_101109885	218	169	240	34	24	19	2.57	2.09	2.73	0.47	0.35	0.24	2.46333	0.353333	-2.80151	1.59475e-19	7.24188e-18	ANKRD6	ankyrin repeat domain 6, transcript variant X2	-	-	-	-	GO:0044424//intracellular part	-	GO:0030178//negative regulation of Wnt signaling pathway;GO:0060071//Wnt signaling pathway, planar cell polarity pathway
ncbi_101102931	2929	2705	2872	6195	4796	8641	44.75	43.18	42.38	95.35	86.61	128.68	43.4367	103.547	1.2533	1.76633e-19	8.00146e-18	C7	complement component 7, transcript variant X1	Human Diseases;Organismal Systems;Human Diseases	Immune diseases;Immune system;Neurodegenerative diseases	ko05322//Systemic lupus erythematosus;ko04610//Complement and coagulation cascades;ko05020//Prion diseases	K03996;K03996;K03996	GO:0031988//membrane-bounded vesicle	-	GO:0006952//defense response;GO:0006956//complement activation;GO:0009987//cellular process
ncbi_101117080	1072	1014	1099	212	290	183	6.99	6.9	6.86	1.63	2.23	1.24	6.91667	1.7	-2.02454	1.7917e-19	8.09663e-18	STON2	stonin 2, transcript variant X1	-	-	-	-	GO:0030119//AP-type membrane coat adaptor complex;GO:0030135//coated vesicle;GO:0043232//intracellular non-membrane-bounded organelle	-	GO:0006897//endocytosis;GO:0015031//protein transport
ncbi_101106301	168	145	190	675	376	620	2.88	2.6	3.13	13.66	7.65	11.11	2.87	10.8067	1.9128	1.90556e-19	8.59027e-18	CBS	cystathionine-beta-synthase, transcript variant X1	Metabolism;Metabolism;Metabolism;Metabolism	Global and overview maps;Global and overview maps;Amino acid metabolism;Amino acid metabolism	ko01100//Metabolic pathways;ko01230//Biosynthesis of amino acids;ko00270//Cysteine and methionine metabolism;ko00260//Glycine, serine and threonine metabolism	K01697;K01697;K01697;K01697	-	-	-
ncbi_101113832	0	0	0	210	498	267	0	0	0	6.64	15.83	7.47	0.001	9.98	13.2848	2.08168e-19	9.36152e-18	LOC101113832	agrin-like	-	-	-	-	-	-	-
ncbi_101103613	117	113	136	239	282	337	1.04	1.04	1.17	2.51	2.94	3.11	1.08333	2.85333	1.39717	2.11953e-19	9.50871e-18	PLOD2	procollagen-lysine, 2-oxoglutarate 5-dioxygenase 2, transcript variant X2	Metabolism;Metabolism	Global and overview maps;Amino acid metabolism	ko01100//Metabolic pathways;ko00310//Lysine degradation	K13645;K13645	GO:0005789//endoplasmic reticulum membrane;GO:0031988//membrane-bounded vesicle	GO:0019842//vitamin binding;GO:0046914//transition metal ion binding;GO:0070815//peptidyl-lysine 5-dioxygenase activity	GO:0006950//response to stress;GO:0010506//regulation of autophagy;GO:0036211//protein modification process;GO:0043062//extracellular structure organization;GO:0044710//single-organism metabolic process
ncbi_101102801	72	78	77	309	270	644	1.19	1.35	1.22	6.04	5.3	11.14	1.25333	7.49333	2.57984	2.14831e-19	9.6146e-18	C1QTNF6	C1q and tumor necrosis factor related protein 6	-	-	-	-	GO:0044421//extracellular region part	GO:0005515//protein binding	GO:0051291//protein heterooligomerization
ncbi_105605669	1480	1356	1453	534	595	562	11.35	10.88	10.69	4.83	5.41	4.5	10.9733	4.91333	-1.15923	2.34752e-19	1.04558e-17	XG	Xg blood group, transcript variant X1	-	-	-	-	-	-	-
ncbi_101108732	1774	1829	1921	756	814	827	12.33	13.33	12.81	6.21	6.72	6.01	12.8233	6.31333	-1.0223	2.40715e-19	1.06957e-17	ZNF638	zinc finger protein 638, transcript variant X1	-	-	-	-	GO:0043231//intracellular membrane-bounded organelle	GO:0003723//RNA binding;GO:0046914//transition metal ion binding	-
ncbi_101120469	632	563	640	165	213	194	7.92	7.38	7.69	2.44	3.16	2.54	7.66333	2.71333	-1.49791	3.24482e-19	1.43833e-17	LOC101120469	chondroitin sulfate N-acetylgalactosaminyltransferase 1, transcript variant X1	Metabolism;Metabolism	Global and overview maps;Glycan biosynthesis and metabolism	ko01100//Metabolic pathways;ko00532//Glycosaminoglycan biosynthesis - chondroitin sulfate / dermatan sulfate	K00746;K00746	GO:0000139//Golgi membrane	GO:0008376//acetylgalactosaminyltransferase activity	GO:0006024//glycosaminoglycan biosynthetic process;GO:0006040//amino sugar metabolic process;GO:0006790//sulfur compound metabolic process;GO:0009225//nucleotide-sugar metabolic process;GO:0033692//cellular polysaccharide biosynthetic process;GO:0036075//replacement ossification;GO:0043062//extracellular structure organization;GO:0048513//animal organ development
ncbi_443089	4399	4347	4686	13292	7961	10990	116.41	120.34	119.01	414.84	249.59	303.75	118.587	322.727	1.44437	3.33526e-19	1.4749e-17	LDHA	L-lactate dehydrogenase A chain, transcript variant X2	Metabolism;Environmental Information Processing;Organismal Systems;Human Diseases;Metabolism;Metabolism;Metabolism;Metabolism	Global and overview maps;Signal transduction;Endocrine system;Cancers;Carbohydrate metabolism;Amino acid metabolism;Carbohydrate metabolism;Carbohydrate metabolism	ko01100//Metabolic pathways;ko04066//HIF-1 signaling pathway;ko04922//Glucagon signaling pathway;ko05230//Central carbon metabolism in cancer;ko00010//Glycolysis / Gluconeogenesis;ko00270//Cysteine and methionine metabolism;ko00620//Pyruvate metabolism;ko00640//Propanoate metabolism	K00016;K00016;K00016;K00016;K00016;K00016;K00016;K00016	GO:0031988//membrane-bounded vesicle;GO:0043231//intracellular membrane-bounded organelle;GO:0044441//ciliary part;GO:0044444//cytoplasmic part	GO:0004457//lactate dehydrogenase activity	GO:0005975//carbohydrate metabolic process;GO:0006090//pyruvate metabolic process;GO:0007154//cell communication;GO:0048856//anatomical structure development
ncbi_101108966	2126	2123	2231	611	724	541	26.28	27.45	26.45	8.9	10.61	6.98	26.7267	8.83	-1.59779	3.51669e-19	1.55144e-17	ROBO4	roundabout guidance receptor 4, transcript variant X1	-	-	-	-	GO:0031988//membrane-bounded vesicle;GO:0044459//plasma membrane part	GO:0060089//molecular transducer activity	GO:0030334//regulation of cell migration
ncbi_101122157	563	483	607	3065	1283	2666	35.98	32.29	37.21	230.94	97.16	177.9	35.16	168.667	2.26217	4.40267e-19	1.93311e-17	S100A9	S100 calcium binding protein A9, transcript variant X1	Organismal Systems	Immune system	ko04657//IL-17 signaling pathway	K21128	GO:0016020//membrane;GO:0031988//membrane-bounded vesicle;GO:0043231//intracellular membrane-bounded organelle;GO:0043232//intracellular non-membrane-bounded organelle;GO:0044421//extracellular region part	GO:0015631//tubulin binding;GO:0035325//Toll-like receptor binding;GO:0046914//transition metal ion binding;GO:0050542//icosanoid binding	GO:0002791//regulation of peptide secretion;GO:0006954//inflammatory response;GO:0010556//regulation of macromolecule biosynthetic process;GO:0030036//actin cytoskeleton organization;GO:0031349//positive regulation of defense response;GO:0043280//positive regulation of cysteine-type endopeptidase activity involved in apoptotic process;GO:0044248//cellular catabolic process;GO:0070486//leukocyte a…
ncbi_101113946	7607	7359	7953	2524	2813	2252	49.22	49.81	49.36	19.25	21.57	15.21	49.4633	18.6767	-1.40512	5.46455e-19	2.39371e-17	MPRIP	myosin phosphatase Rho interacting protein, transcript variant X1	-	-	-	-	GO:0005856//cytoskeleton;GO:0005924//cell-substrate adherens junction	-	-
ncbi_443122	68	52	82	418	202	390	2.71	2.17	3.14	19.65	9.55	16.24	2.67333	15.1467	2.50229	5.59248e-19	2.44398e-17	STAR	steroidogenic acute regulatory protein	Human Diseases;Organismal Systems;Organismal Systems;Organismal Systems;Organismal Systems	Endocrine and metabolic diseases;Endocrine system;Endocrine system;Endocrine system;Digestive system	ko04934//Cushing syndrome;ko04925//Aldosterone synthesis and secretion;ko04927//Cortisol synthesis and secretion;ko04913//Ovarian Steroidogenesis;ko04979//Cholesterol metabolism	K16931;K16931;K16931;K16931;K16931	-	GO:0015248//sterol transporter activity;GO:0032934//sterol binding	GO:0015918//sterol transport;GO:0016125//sterol metabolic process;GO:0019218//regulation of steroid metabolic process
ncbi_101117941	2681	2534	2805	1064	966	909	24.41	24.14	24.5	11.42	10.42	8.64	24.35	10.16	-1.26102	5.93553e-19	2.58781e-17	LATS2	large tumor suppressor kinase 2, transcript variant X1	Environmental Information Processing;Environmental Information Processing	Signal transduction;Signal transduction	ko04390//Hippo signaling pathway;ko04392//Hippo signaling pathway - multiple species	K08791;K08791	GO:0005819//spindle;GO:0043231//intracellular membrane-bounded organelle	GO:0004672//protein kinase activity;GO:0032550//purine ribonucleoside binding	GO:0000079//regulation of cyclin-dependent protein serine/threonine kinase activity;GO:0000280//nuclear division;GO:0008104//protein localization;GO:0009913//epidermal cell differentiation;GO:0030178//negative regulation of Wnt signaling pathway;GO:0035556//intracellular signal transduction;GO:0040008//regulation of growth
ncbi_101104547	1517	1354	1402	581	577	669	23.88	22.31	21.15	10.78	10.78	11.02	22.4467	10.86	-1.04748	6.23959e-19	2.714e-17	AGFG2	ArfGAP with FG repeats 2, transcript variant X1	-	-	-	-	-	GO:0043169//cation binding	-
ncbi_101122848	381	331	363	0	0	0	10.34	9.36	9.43	0	0	0	9.71	0.001	-13.2453	6.28839e-19	2.72884e-17	LOC101122848	protein FAM136A, transcript variant X1	-	-	-	-	-	-	-
ncbi_101106828	685	626	774	2296	1338	1876	39.71	37.96	43.04	156.91	91.9	113.54	40.2367	120.783	1.58584	6.58815e-19	2.85225e-17	IFI6	interferon, alpha-inducible protein 6, transcript variant X1	-	-	-	-	GO:0031224//intrinsic component of membrane;GO:0043231//intracellular membrane-bounded organelle	-	GO:0008637//apoptotic mitochondrial changes;GO:0043066//negative regulation of apoptotic process;GO:0097192//extrinsic apoptotic signaling pathway in absence of ligand
ncbi_101102983	2898	2748	2987	1266	1018	1230	11.66	11.55	11.4	5.92	4.79	5.1	11.5367	5.27	-1.13035	7.07121e-19	3.04718e-17	FRYL	FRY like transcription coactivator, transcript variant X4	-	-	-	-	-	-	-
ncbi_100286738	981	977	1052	420	411	476	11.93	13.12	13.84	6.74	5.08	6.97	12.9633	6.26333	-1.04943	7.18426e-19	3.08873e-17	MEF2C	myocyte enhancer factor 2C	Environmental Information Processing;Human Diseases;Environmental Information Processing;Organismal Systems;Environmental Information Processing;Human Diseases;Organismal Systems	Signal transduction;Cancers;Signal transduction;Endocrine system;Signal transduction;Cardiovascular diseases;Endocrine system	ko04010//MAPK signaling pathway;ko05202//Transcriptional misregulation in cancers;ko04022//cGMP - PKG signaling pathway;ko04921//Oxytocin signaling pathway;ko04371//Apelin signaling pathway;ko05418//Fluid shear stress and atherosclerosis;ko04928//Parathyroid hormone synthesis, secretion and action	K04454;K04454;K04454;K04454;K04454;K04454;K04454	GO:0000785//chromatin;GO:0016604//nuclear body;GO:0044444//cytoplasmic part	GO:0000977//RNA polymerase II regulatory region sequence-specific DNA binding;GO:0000982//transcription factor activity, RNA polymerase II core promoter proximal region sequence-specific binding;GO:0001228//transcriptional activator activity, RNA polymerase II transcription regulatory region sequence-specific binding;GO:0003723//RNA binding;GO:0008134//transcription factor binding;GO:0019900//kin…	GO:0000904//cell morphogenesis involved in differentiation;GO:0001662//behavioral fear response;GO:0001709//cell fate determination;GO:0001944//vasculature development;GO:0002260//lymphocyte homeostasis;GO:0002467//germinal center formation;GO:0002573//myeloid leukocyte differentiation;GO:0002756//MyD88-independent toll-like receptor signaling pathway;GO:0003128//heart field specification;GO:0003…
ncbi_101113161	130	87	82	469	281	524	3.4	2.38	2.03	14.39	8.7	14.24	2.60333	12.4433	2.25694	7.24392e-19	3.10719e-17	PYCR1	pyrroline-5-carboxylate reductase 1, transcript variant X1	Metabolism;Metabolism;Metabolism	Global and overview maps;Global and overview maps;Amino acid metabolism	ko01100//Metabolic pathways;ko01230//Biosynthesis of amino acids;ko00330//Arginine and proline metabolism	K00286;K00286;K00286	GO:0043231//intracellular membrane-bounded organelle	GO:0005515//protein binding;GO:0016646//oxidoreductase activity, acting on the CH-NH group of donors, NAD or NADP as acceptor	GO:0006561//proline biosynthetic process;GO:0006979//response to oxidative stress;GO:0042391//regulation of membrane potential;GO:0060548//negative regulation of cell death
ncbi_101108113	1488	1481	1522	600	655	653	5.08	5.29	4.99	2.42	2.65	2.33	5.12	2.46667	-1.05358	7.71781e-19	3.30283e-17	DOCK11	dedicator of cytokinesis 11, transcript variant X1	-	-	-	-	GO:0044444//cytoplasmic part	GO:0005088//Ras guanyl-nucleotide exchange factor activity;GO:0017016//Ras GTPase binding	GO:0007599//hemostasis;GO:0043087//regulation of GTPase activity
ncbi_101122921	12	6	3	72	94	116	0.08	0.04	0.02	0.61	0.77	0.84	0.0466667	0.74	3.98706	9.77141e-19	4.17205e-17	SYTL5	synaptotagmin like 5, transcript variant X4	-	-	-	-	-	GO:0017016//Ras GTPase binding	GO:0006887//exocytosis;GO:0065007//biological regulation
MSTRG.18300	9	7	11	72	78	135	0.65	0.53	0.77	6.16	6.71	10.23	0.65	7.7	3.56635	1.01955e-18	4.34205e-17	DEFB109	beta-defensin 109-like [Bos taurus]	-	-	-	-	-	-	GO:0006950//response to stress;GO:0009617//response to bacterium
ncbi_101114886	1168	1048	1221	433	466	540	5.92	5.6	5.97	2.64	2.78	2.86	5.83	2.76	-1.07883	1.02163e-18	4.34205e-17	AHCTF1	AT-hook containing transcription factor 1, transcript variant X3	-	-	-	-	GO:0000776//kinetochore;GO:0031090//organelle membrane;GO:0031988//membrane-bounded vesicle;GO:0044428//nuclear part;GO:0046930//pore complex	GO:0001071//nucleic acid binding transcription factor activity;GO:0003676//nucleic acid binding	GO:0006999//nuclear pore organization;GO:0010468//regulation of gene expression;GO:0022402//cell cycle process
ncbi_101116625	954	876	966	387	374	437	4.12	3.96	4	1.97	1.91	1.97	4.02667	1.95	-1.04611	1.02679e-18	4.35401e-17	USP31	ubiquitin specific peptidase 31, transcript variant X1	-	-	-	-	-	-	-
ncbi_101112921	1037	900	1098	243	332	256	28.48	25.86	28.92	7.87	10.8	7.34	27.7533	8.67	-1.67856	1.03984e-18	4.39931e-17	WTIP	Wilms tumor 1 interacting protein, transcript variant X1	Environmental Information Processing;Environmental Information Processing	Signal transduction;Signal transduction	ko04390//Hippo signaling pathway;ko04392//Hippo signaling pathway - multiple species	K16682;K16682	GO:0036464//cytoplasmic ribonucleoprotein granule;GO:0043231//intracellular membrane-bounded organelle;GO:0070161//anchoring junction	GO:0003712//transcription cofactor activity;GO:0046914//transition metal ion binding	GO:0006950//response to stress;GO:0006996//organelle organization;GO:0022603//regulation of anatomical structure morphogenesis;GO:0034645//cellular macromolecule biosynthetic process;GO:0035195//gene silencing by miRNA;GO:0035330//regulation of hippo signaling;GO:1902679//negative regulation of RNA biosynthetic process
MSTRG.384	180	133	212	22	18	27	3.43	2.65	3.88	0.49	0.41	0.54	3.32	0.48	-2.79008	1.06503e-18	4.49192e-17	--	Cleavage stimulation factor subunit 2 [Bos mutus]	-	-	-	-	GO:0044421//extracellular region part	GO:0043169//cation binding	GO:0007162//negative regulation of cell adhesion;GO:0007169//transmembrane receptor protein tyrosine kinase signaling pathway;GO:0010596//negative regulation of endothelial cell migration;GO:0045765//regulation of angiogenesis;GO:0048869//cellular developmental process;GO:0050922//negative regulation of chemotaxis
ncbi_101114538	134	131	128	367	269	323	1.1	1.13	1.01	3.56	2.62	2.77	1.08	2.98333	1.46589	1.06657e-18	4.49192e-17	KCNJ2	potassium channel, inwardly rectifying subfamily J, member 2, transcript variant X1	Organismal Systems;Organismal Systems;Organismal Systems;Organismal Systems	Endocrine system;Nervous system;Digestive system;Endocrine system	ko04921//Oxytocin signaling pathway;ko04725//Cholinergic synapse;ko04971//Gastric acid secretion;ko04924//Renin secretion	K04996;K04996;K04996;K04996	-	-	-
MSTRG.19249	2795	2585	2803	8811	5015	7120	61.12	59.13	58.79	227.15	129.94	162.56	59.68	173.217	1.53726	1.13773e-18	4.7808e-17	--	uncharacterized protein LOC106990358 isoform X2 [Ovis aries]	-	-	-	-	-	-	-
ncbi_101104473	102	107	101	405	248	522	3.6	3.95	3.42	16.87	10.38	19.26	3.65667	15.5033	2.08398	1.27707e-18	5.3421e-17	RND1	Rho family GTPase 1, transcript variant X1	Organismal Systems	Development	ko04360//Axon guidance	K07531	GO:0016020//membrane;GO:0043232//intracellular non-membrane-bounded organelle;GO:0070161//anchoring junction	GO:0005515//protein binding;GO:0032550//purine ribonucleoside binding	GO:0007155//cell adhesion;GO:0030036//actin cytoskeleton organization;GO:0035556//intracellular signal transduction;GO:0042551//neuron maturation
ncbi_101119572	145	133	170	1054	404	1184	7.81	7.49	8.78	66.92	25.78	66.57	8.02667	53.09	2.72557	1.28674e-18	5.37047e-17	LOC101119572	C-C motif chemokine 8	Environmental Information Processing;Organismal Systems;Environmental Information Processing	Signaling molecules and interaction;Immune system;Signaling molecules and interaction	ko04060//Cytokine-cytokine receptor interaction;ko04062//Chemokine signaling pathway;ko04061//Viral protein interaction with cytokine and cytokine receptor	K16596;K16596;K16596	GO:0044421//extracellular region part	GO:0005125//cytokine activity;GO:0005539//glycosaminoglycan binding;GO:0060229//lipase activator activity	GO:0002376//immune system process;GO:0006464//cellular protein modification process;GO:0006875//cellular metal ion homeostasis;GO:0006935//chemotaxis;GO:0006952//defense response;GO:0007154//cell communication;GO:0009893//positive regulation of metabolic process;GO:0016192//vesicle-mediated transport;GO:0070838//divalent metal ion transport
ncbi_101102005	172	206	187	370	529	553	2.85	3.64	2.93	7.18	10.21	9.61	3.14	9	1.51916	1.46038e-18	6.06791e-17	PLEKHA4	pleckstrin homology domain containing A4, transcript variant X2	-	-	-	-	-	-	-
ncbi_101104676	787	762	829	1808	1233	1941	16.88	17.09	17.05	45.71	31.33	43.46	17.0067	40.1667	1.2399	1.49968e-18	6.21729e-17	ELF3	E74-like factor 3 (ets domain transcription factor, epithelial-specific), transcript variant X1	-	-	-	-	-	-	-
ncbi_101111507	2405	2197	2360	591	517	354	31.45	29.71	29.19	8.89	8.01	4.83	30.1167	7.24333	-2.05584	1.56069e-18	6.44148e-17	DTNA	dystrobrevin alpha, transcript variant X1	-	-	-	-	GO:0032991//macromolecular complex;GO:0044424//intracellular part	GO:0046914//transition metal ion binding	-
ncbi_443033	318511	307170	329923	475845	694334	699756	7779.75	7848.66	7729.74	13702.6	20095.6	17845.8	7786.05	17214.7	1.14468	1.72515e-18	7.08875e-17	SFTPA1	surfactant protein A1	Cellular Processes;Human Diseases	Transport and catabolism;Infectious diseases	ko04145//Phagosome;ko05133//Pertussis	K10067;K10067	GO:0031012//extracellular matrix;GO:0044421//extracellular region part	GO:0043169//cation binding	GO:0044707//single-multicellular organism process
ncbi_101112064	1596	1484	1702	304	433	259	12.35	12.01	12.63	2.79	3.99	2.11	12.33	2.96333	-2.05688	1.882e-18	7.71622e-17	SEMA6D	sema domain, transmembrane domain (TM), and cytoplasmic domain, (semaphorin) 6D, transcript variant X1	Organismal Systems	Development	ko04360//Axon guidance	K06842	GO:0031224//intrinsic component of membrane	GO:0005102//receptor binding	GO:0007420//brain development;GO:0014910//regulation of smooth muscle cell migration
ncbi_101116712	808	774	895	146	91	57	4.96	4.96	5.19	1.06	0.67	0.37	5.03667	0.7	-2.84704	2.01767e-18	8.25424e-17	NCKAP5	NCK-associated protein 5, transcript variant X8	-	-	-	-	-	-	-
ncbi_101113074	3647	3381	3900	938	1309	1037	37.61	36.48	38.58	11.41	16	11.17	37.5567	12.86	-1.54618	2.13588e-18	8.6995e-17	PLCB2	phospholipase C beta 2, transcript variant X1	Metabolism;Human Diseases;Human Diseases;Human Diseases;Environmental Information Processing;Environmental Information Processing;Human Diseases;Organismal Systems;Organismal Systems;Environmental Information Processing;Human Diseases;Environmental Information Processing;Organismal Systems;Environmental Information Processing;Organismal Systems;Organismal Systems;Environmental Information Process…	Global and overview maps;Cancers;Neurodegenerative diseases;Neurodegenerative diseases;Signal transduction;Signal transduction;Infectious diseases;Immune system;Immune system;Signal transduction;Endocrine and metabolic diseases;Signal transduction;Endocrine system;Signal transduction;Nervous system;Circulatory system;Signal transduction;Endocrine system;Infectious diseases;Circulatory system;Nerv…	ko01100//Metabolic pathways;ko05200//Pathways in cancer;ko05010//Alzheimer disease;ko05016//Huntington disease;ko04015//Rap1 signaling pathway;ko04020//Calcium signaling pathway;ko05163//Human cytomegalovirus infection;ko04062//Chemokine signaling pathway;ko04621//NOD-like receptor signaling pathway;ko04022//cGMP - PKG signaling pathway;ko04934//Cushing syndrome;ko04072//Phospholipase D signaling…	K05858;K05858;K05858;K05858;K05858;K05858;K05858;K05858;K05858;K05858;K05858;K05858;K05858;K05858;K05858;K05858;K05858;K05858;K05858;K05858;K05858;K05858;K05858;K05858;K05858;K05858;K05858;K05858;K05858;K05858;K05858;K05858;K05858;K05858;K05858;K05858;K05858;K05858;K05858;K05858;K05858;K05858;K05858;K05858;K05858;K05858;K05858;K05858;K05858;K05858;K05858;K05858;K05858;K05858;K05858	GO:0044424//intracellular part	GO:0004629//phospholipase C activity;GO:0046872//metal ion binding;GO:0060089//molecular transducer activity	GO:0006629//lipid metabolic process;GO:0007165//signal transduction;GO:0050909//sensory perception of taste
ncbi_101104478	212	234	219	1127	538	843	6.59	7.64	6.58	42.16	20.01	27.74	6.93667	29.97	2.1112	2.31359e-18	9.40267e-17	CLEC4A	C-type lectin domain family 4, member A, transcript variant X1	-	-	-	-	-	-	-
ncbi_101114239	20337	19504	20566	5983	6337	4590	129.93	130.8	126.44	44.96	47.25	30.47	129.057	40.8933	-1.65807	2.5223e-18	1.02063e-16	LOC101114239	A-kinase anchor protein 2, transcript variant X9	-	-	-	-	-	-	-
ncbi_101110000	1630	1636	1667	411	568	436	18.91	19.59	18.37	5.59	7.78	5.28	18.9567	6.21667	-1.60849	2.65437e-18	1.07173e-16	GUCY1A3	guanylate cyclase 1, soluble, alpha 3, transcript variant X2	Metabolism;Environmental Information Processing;Organismal Systems;Organismal Systems;Metabolism;Organismal Systems;Organismal Systems;Cellular Processes;Organismal Systems;Organismal Systems;Organismal Systems	Global and overview maps;Signal transduction;Endocrine system;Circulatory system;Nucleotide metabolism;Immune system;Environmental adaptation;Cellular community - eukaryotes;Digestive system;Endocrine system;Nervous system	ko01100//Metabolic pathways;ko04022//cGMP - PKG signaling pathway;ko04921//Oxytocin signaling pathway;ko04270//Vascular smooth muscle contraction;ko00230//Purine metabolism;ko04611//Platelet activation;ko04713//Circadian entrainment;ko04540//Gap junction;ko04970//Salivary secretion;ko04924//Renin secretion;ko04730//Long-term depression	K12318;K12318;K12318;K12318;K12318;K12318;K12318;K12318;K12318;K12318;K12318	-	GO:0009975//cyclase activity;GO:0016829//lyase activity;GO:0046906//tetrapyrrole binding	GO:0007165//signal transduction;GO:0008015//blood circulation;GO:0009152//purine ribonucleotide biosynthetic process;GO:0030804//positive regulation of cyclic nucleotide biosynthetic process;GO:0044557//relaxation of smooth muscle;GO:0052551//response to defense-related nitric oxide production by other organism involved in symbiotic interaction
ncbi_101115558	298	283	334	547	460	633	4.35	4.32	4.68	9.42	7.96	9.65	4.45	9.01	1.01772	2.69581e-18	1.0861e-16	BATF3	basic leucine zipper transcription factor, ATF-like 3, transcript variant X1	Human Diseases	Cancer: overview	ko05235//PD-L1 expression and PD-1 checkpoint pathway in cancer	K09034	GO:0043231//intracellular membrane-bounded organelle	GO:0000977//RNA polymerase II regulatory region sequence-specific DNA binding;GO:0000982//transcription factor activity, RNA polymerase II core promoter proximal region sequence-specific binding	GO:0001773//myeloid dendritic cell activation;GO:0002521//leukocyte differentiation;GO:0006355//regulation of transcription, DNA-templated;GO:0051707//response to other organism
ncbi_101107462	21275	20533	22274	6576	7309	5453	181.06	182.8	181.82	65.98	73.7	48.45	181.893	62.71	-1.53633	2.96323e-18	1.18869e-16	CDH5	cadherin 5, type 2 (vascular endothelium), transcript variant X1	Environmental Information Processing;Human Diseases;Organismal Systems	Signaling molecules and interaction;Cardiovascular diseases;Immune system	ko04514//Cell adhesion molecules (CAMs);ko05418//Fluid shear stress and atherosclerosis;ko04670//Leukocyte transendothelial migration	K06533;K06533;K06533	GO:0031224//intrinsic component of membrane;GO:0043296//apical junction complex;GO:0044464//cell part;GO:0070161//anchoring junction	GO:0019902//phosphatase binding;GO:0046872//metal ion binding	GO:0008283//cell proliferation;GO:0030010//establishment of cell polarity;GO:0031341//regulation of cell killing;GO:0098742//cell-cell adhesion via plasma-membrane adhesion molecules
ncbi_101103532	1301	1250	1309	534	507	497	15.4	15.54	15.08	7.52	7.13	6.17	15.34	6.94	-1.14429	3.15426e-18	1.26259e-16	HERC4	HECT and RLD domain containing E3 ubiquitin protein ligase 4, transcript variant X1	Genetic Information Processing	Folding, sorting and degradation	ko04120//Ubiquitin mediated proteolysis	K10615	-	GO:0003824//catalytic activity	GO:0032446//protein modification by small protein conjugation;GO:0048232//male gamete generation
ncbi_101112113	4184	4000	4358	1545	1513	1290	136.3	136.41	136.36	59.46	58.52	43.94	136.357	53.9733	-1.33707	3.45995e-18	1.38197e-16	PTGR1	prostaglandin reductase 1, transcript variant X1	-	-	-	-	GO:0031988//membrane-bounded vesicle;GO:0044444//cytoplasmic part	GO:0016616//oxidoreductase activity, acting on the CH-OH group of donors, NAD or NADP as acceptor;GO:0016628//oxidoreductase activity, acting on the CH-CH group of donors, NAD or NADP as acceptor;GO:0046914//transition metal ion binding	GO:0006692//prostanoid metabolic process;GO:0042221//response to chemical
ncbi_101114917	528	450	594	162	128	129	11.76	10.49	12.69	4.25	3.38	3	11.6467	3.54333	-1.71674	3.52994e-18	1.4069e-16	CTIF	CBP80/20-dependent translation initiation factor, transcript variant X1	-	-	-	-	GO:0044444//cytoplasmic part	GO:0003676//nucleic acid binding	GO:0006417//regulation of translation
ncbi_101121603	5878	5517	5995	20382	10572	21419	204.8	201.09	200.36	837.25	436.48	779.22	202.083	684.317	1.75971	3.72429e-18	1.48118e-16	JCHAIN	joining chain of multimeric IgA and IgM, transcript variant X1	-	-	-	-	GO:0031988//membrane-bounded vesicle;GO:0071750//dimeric IgA immunoglobulin complex;GO:0071754//IgM immunoglobulin complex, circulating	GO:0005102//receptor binding;GO:0005539//glycosaminoglycan binding;GO:0005543//phospholipid binding;GO:0019865//immunoglobulin binding;GO:0043566//structure-specific DNA binding;GO:0046983//protein dimerization activity	GO:0006955//immune response;GO:0009893//positive regulation of metabolic process;GO:0031334//positive regulation of protein complex assembly;GO:0042742//defense response to bacterium;GO:0097205//renal filtration
ncbi_101121760	8540	8229	8595	2902	2968	2384	33.39	33.64	32.2	13.27	13.7	9.72	33.0767	12.23	-1.43539	3.85301e-18	1.52584e-16	PTPRB	protein tyrosine phosphatase, receptor type, B, transcript variant X2	Cellular Processes	Cellular community - eukaryotes	ko04520//Adherens junction	K05694	-	GO:0004721//phosphoprotein phosphatase activity	GO:0006470//protein dephosphorylation
ncbi_101122613	2028	2139	2165	708	850	749	6.82	7.48	6.95	2.77	3.38	2.62	7.08333	2.92333	-1.27681	5.16883e-18	2.03391e-16	CEP350	centrosomal protein 350kDa, transcript variant X2	-	-	-	-	GO:0005815//microtubule organizing center	GO:0015631//tubulin binding	GO:0000226//microtubule cytoskeleton organization
ncbi_101121452	436	490	513	896	1522	1511	17.54	20.62	19.8	42.5	72.56	63.48	19.32	59.5133	1.62312	5.3004e-18	2.08127e-16	LOC101121452	folate receptor beta	Cellular Processes;Human Diseases	Transport and catabolism;Drug resistance	ko04144//Endocytosis;ko01523//Antifolate resistance	K13649;K13649	GO:0046658//anchored component of plasma membrane	GO:0051183//vitamin transporter activity	GO:0006835//dicarboxylic acid transport
ncbi_101118852	361	326	424	106	101	94	2.58	2.44	2.91	0.89	0.86	0.7	2.64333	0.816667	-1.69454	5.45396e-18	2.13705e-16	EPHA4	EPH receptor A4, transcript variant X1	Organismal Systems	Development	ko04360//Axon guidance	K05105	GO:0005769//early endosome;GO:0016021//integral component of membrane;GO:0043005//neuron projection	GO:0005003//ephrin receptor activity;GO:0019904//protein domain specific binding;GO:0032550//purine ribonucleoside binding	GO:0007169//transmembrane receptor protein tyrosine kinase signaling pathway;GO:0007411//axon guidance;GO:0007413//axonal fasciculation;GO:0008344//adult locomotory behavior;GO:0021952//central nervous system projection neuron axonogenesis;GO:0032102//negative regulation of response to external stimulus;GO:0043406//positive regulation of MAP kinase activity;GO:0045685//regulation of glial cell di…
ncbi_101104245	1107	1073	1134	436	429	401	5.12	5.19	5.03	2.38	2.35	1.94	5.11333	2.22333	-1.20154	5.99988e-18	2.34601e-16	FAXC	failed axon connections homolog, transcript variant X1	-	-	-	-	-	-	-
ncbi_101118837	2966	2983	3087	935	1159	940	22.61	23.81	22.61	8.39	10.47	7.47	23.01	8.77667	-1.39052	6.2513e-18	2.43408e-16	PHLDB2	pleckstrin homology-like domain, family B, member 2, transcript variant X1	-	-	-	-	GO:0005856//cytoskeleton;GO:0016020//membrane	-	-
ncbi_101108500	2043	2163	2150	929	913	949	22.02	24.4	22.23	11.81	11.67	10.68	22.8833	11.3867	-1.00695	7.56545e-18	2.9396e-16	CAMTA2	calmodulin binding transcription activator 2, transcript variant X2	-	-	-	-	GO:0043231//intracellular membrane-bounded organelle	GO:0019899//enzyme binding	GO:0003299//muscle hypertrophy in response to stress;GO:0006357//regulation of transcription from RNA polymerase II promoter
ncbi_101113636	333	306	335	788	540	729	4.86	4.67	4.69	13.56	9.33	11.1	4.74	11.33	1.25719	7.87308e-18	3.04639e-16	LOC101113636	vascular cell adhesion protein 1-like, transcript variant X1	Environmental Information Processing;Environmental Information Processing;Human Diseases;Organismal Systems;Environmental Information Processing;Human Diseases;Human Diseases;Human Diseases	Signaling molecules and interaction;Signal transduction;Cardiovascular diseases;Immune system;Signal transduction;Endocrine and metabolic diseases;Infectious diseases;Infectious diseases	ko04514//Cell adhesion molecules (CAMs);ko04064//NF-kappa B signaling pathway;ko05418//Fluid shear stress and atherosclerosis;ko04670//Leukocyte transendothelial migration;ko04668//TNF signaling pathway;ko04933//AGE-RAGE signaling pathway in diabetic complications;ko05144//Malaria;ko05143//African trypanosomiasis	K06527;K06527;K06527;K06527;K06527;K06527;K06527;K06527	GO:0031224//intrinsic component of membrane	-	GO:0098602//single organism cell adhesion
ncbi_101109643	7545	7429	7709	2872	3442	3494	42.33	43.61	41.49	19	22.88	20.47	42.4767	20.7833	-1.03124	8.38634e-18	3.23824e-16	LOC101109643	interferon-induced very large GTPase 1-like, transcript variant X1	-	-	-	-	-	-	-
ncbi_780508	793	752	822	322	294	303	15.28	15.38	15.15	7.41	6.68	6.27	15.27	6.78667	-1.16993	8.63472e-18	3.32723e-16	ABCG2	ATP binding cassette subfamily G member 2 (Junior blood group)	Organismal Systems;Environmental Information Processing;Human Diseases	Digestive system;Membrane transport;Drug resistance	ko04976//Bile secretion;ko02010//ABC transporters;ko01523//Antifolate resistance	K05681;K05681;K05681	GO:0031090//organelle membrane;GO:0031224//intrinsic component of membrane;GO:0043231//intracellular membrane-bounded organelle	GO:0015405//P-P-bond-hydrolysis-driven transmembrane transporter activity;GO:0017111//nucleoside-triphosphatase activity;GO:0032550//purine ribonucleoside binding;GO:0046983//protein dimerization activity	GO:0006082//organic acid metabolic process;GO:0051234//establishment of localization
ncbi_101120418	82	74	66	214	497	446	1.23	1.16	0.95	3.78	8.82	6.97	1.11333	6.52333	2.55072	9.09001e-18	3.49542e-16	WISP1	WNT1 inducible signaling pathway protein 1, transcript variant X1	Environmental Information Processing	Signal transduction	ko04310//Wnt signaling pathway	K22471	-	-	-
ncbi_101108042	1801	1780	1943	514	706	681	29.63	30.71	30.67	9.97	13.76	11.7	30.3367	11.81	-1.36105	9.26369e-18	3.55485e-16	CDCA7L	cell division cycle associated 7-like, transcript variant X1	-	-	-	-	GO:0043231//intracellular membrane-bounded organelle;GO:0043232//intracellular non-membrane-bounded organelle	-	GO:0042127//regulation of cell proliferation
ncbi_101115714	1105	1029	1139	464	469	475	17.92	17.43	17.61	8.86	8.95	7.96	17.6533	8.59	-1.03921	9.34305e-18	3.57791e-16	RPS6KA5	ribosomal protein S6 kinase, 90kDa, polypeptide 5, transcript variant X1	Human Diseases;Environmental Information Processing;Human Diseases;Organismal Systems;Organismal Systems;Environmental Information Processing;Organismal Systems;Human Diseases	Cancers;Signal transduction;Cancers;Circulatory system;Nervous system;Signal transduction;Environmental adaptation;Cancers	ko05200//Pathways in cancer;ko04010//MAPK signaling pathway;ko05206//MicroRNAs in cancer;ko04261//Adrenergic signaling in cardiomyocytes;ko04722//Neurotrophin signaling pathway;ko04668//TNF signaling pathway;ko04713//Circadian entrainment;ko05219//Bladder cancer	K04445;K04445;K04445;K04445;K04445;K04445;K04445;K04445	-	-	-
ncbi_101106269	6177	6174	6624	1862	2477	2060	10.31	10.8	10.62	3.67	4.9	3.59	10.5767	4.05333	-1.3837	9.73086e-18	3.71875e-16	SYNE1	spectrin repeat containing, nuclear envelope 1, transcript variant X1	-	-	-	-	GO:0005635//nuclear envelope;GO:0031090//organelle membrane;GO:0031224//intrinsic component of membrane;GO:0044449//contractile fiber part;GO:0097060//synaptic membrane	GO:0003723//RNA binding;GO:0003779//actin binding;GO:0046983//protein dimerization activity	GO:0007010//cytoskeleton organization;GO:0030154//cell differentiation;GO:0043578//nuclear matrix organization;GO:0051647//nucleus localization
ncbi_101113888	839	898	838	297	222	240	9.04	10.16	8.68	3.74	2.83	2.71	9.29333	3.09333	-1.58703	1.01109e-17	3.85606e-16	STXBP6	syntaxin binding protein 6 (amisyn), transcript variant X2	-	-	-	-	GO:0031224//intrinsic component of membrane	-	GO:0031338//regulation of vesicle fusion
ncbi_101112408	4343	4279	4342	1416	1673	1356	17.89	18.44	17.13	6.86	8.16	5.81	17.82	6.94333	-1.3598	1.01537e-17	3.86214e-16	PTPN14	protein tyrosine phosphatase, non-receptor type 14, transcript variant X1	-	-	-	-	GO:0043231//intracellular membrane-bounded organelle;GO:0043232//intracellular non-membrane-bounded organelle	GO:0000989//transcription factor activity, transcription factor binding;GO:0004721//phosphoprotein phosphatase activity;GO:0005102//receptor binding	GO:0006470//protein dephosphorylation;GO:0008283//cell proliferation;GO:0033157//regulation of intracellular protein transport;GO:2001141//regulation of RNA biosynthetic process
ncbi_101101968	821	749	779	3934	1662	3441	29.29	27.93	26.74	166.73	70.7	128.85	27.9867	122.093	2.12517	1.01684e-17	3.86214e-16	CAPG	capping protein (actin filament), gelsolin-like, transcript variant X2	-	-	-	-	GO:0031090//organelle membrane;GO:0043232//intracellular non-membrane-bounded organelle;GO:0048770//pigment granule	-	GO:0051693//actin filament capping
ncbi_780477	441	379	405	950	659	950	15.11	13.59	13.31	38.38	26.76	33.99	14.0033	33.0433	1.23859	1.05544e-17	4.00055e-16	CLDN4	claudin 4, transcript variant X1	Environmental Information Processing;Cellular Processes;Human Diseases;Organismal Systems	Signaling molecules and interaction;Cellular community - eukaryotes;Infectious diseases;Immune system	ko04514//Cell adhesion molecules (CAMs);ko04530//Tight junction;ko05160//Hepatitis C;ko04670//Leukocyte transendothelial migration	K06087;K06087;K06087;K06087	GO:0016021//integral component of membrane;GO:0043296//apical junction complex	GO:0005515//protein binding	GO:0033561//regulation of water loss via skin;GO:0098742//cell-cell adhesion via plasma-membrane adhesion molecules
ncbi_101123660	193	188	188	488	336	531	2.44	2.5	2.11	7.18	4.94	6.96	2.35	6.36	1.43637	1.12934e-17	4.27193e-16	P2RY6	pyrimidinergic receptor P2Y, G-protein coupled, 6, transcript variant X3	Environmental Information Processing	Signaling molecules and interaction	ko04080//Neuroactive ligand-receptor interaction	K04272	GO:0031224//intrinsic component of membrane	GO:0015065//uridine nucleotide receptor activity	GO:0006821//chloride transport;GO:0035588//G-protein coupled purinergic receptor signaling pathway
ncbi_101107162	4842	4518	5216	1640	1467	1196	28.26	27.58	29.2	11.28	10.14	7.29	28.3467	9.57	-1.56659	1.21459e-17	4.58506e-16	WWC2	WW and C2 domain containing 2, transcript variant X1	-	-	-	-	GO:0044444//cytoplasmic part	GO:0019899//enzyme binding	GO:0035330//regulation of hippo signaling;GO:0045926//negative regulation of growth
ncbi_101112736	2370	2079	2436	944	724	949	14.71	13.5	14.51	6.91	5.33	6.15	14.24	6.13	-1.21599	1.22794e-17	4.61671e-16	VASH1	vasohibin 1	-	-	-	-	GO:0043231//intracellular membrane-bounded organelle;GO:0044421//extracellular region part	-	GO:0001936//regulation of endothelial cell proliferation;GO:0010596//negative regulation of endothelial cell migration;GO:0045765//regulation of angiogenesis;GO:0051093//negative regulation of developmental process;GO:0080135//regulation of cellular response to stress
ncbi_100170111	8	6	13	332	65	270	0.21	0.16	0.33	10.15	2	7.31	0.233333	6.48667	4.79701	1.2617e-17	4.73406e-16	CYP3A24	cytochrome P450 CYP3A24	Metabolism;Human Diseases;Metabolism;Metabolism;Metabolism	Global and overview maps;Cancers;Lipid metabolism;Metabolism of cofactors and vitamins;Lipid metabolism	ko01100//Metabolic pathways;ko05204//Chemical carcinogenesis;ko00140//Steroid hormone biosynthesis;ko00830//Retinol metabolism;ko00591//Linoleic acid metabolism	K07424;K07424;K07424;K07424;K07424	GO:0031090//organelle membrane;GO:0043231//intracellular membrane-bounded organelle	GO:0016712//oxidoreductase activity, acting on paired donors, with incorporation or reduction of molecular oxygen, reduced flavin or flavoprotein as one donor, and incorporation of one atom of oxygen;GO:0046906//tetrapyrrole binding;GO:0046914//transition metal ion binding	GO:0044710//single-organism metabolic process
ncbi_101104165	2543	2354	2492	602	422	307	27.42	26.56	25.77	7.66	5.39	3.46	26.5833	5.50333	-2.27214	1.27348e-17	4.76861e-16	FMO3	flavin containing monooxygenase 3, transcript variant X1	Metabolism	Xenobiotics biodegradation and metabolism	ko00982//Drug metabolism - cytochrome P450	K00485	GO:0031090//organelle membrane;GO:0031224//intrinsic component of membrane;GO:0043231//intracellular membrane-bounded organelle	GO:0000166//nucleotide binding;GO:0016709//oxidoreductase activity, acting on paired donors, with incorporation or reduction of molecular oxygen, NAD(P)H as one donor, and incorporation of one atom of oxygen	GO:0044710//single-organism metabolic process
ncbi_101117971	2720	2516	2880	6456	4241	7580	25.98	25.11	26.31	72.79	47.99	75.68	25.8	65.4867	1.34383	1.28092e-17	4.78682e-16	LOC101117971	C-C chemokine receptor type 1, transcript variant X1	Environmental Information Processing;Human Diseases;Human Diseases;Organismal Systems;Environmental Information Processing	Signaling molecules and interaction;Infectious diseases;Infectious diseases;Immune system;Signaling molecules and interaction	ko04060//Cytokine-cytokine receptor interaction;ko05163//Human cytomegalovirus infection;ko05167//Kaposi sarcoma-associated herpesvirus infection;ko04062//Chemokine signaling pathway;ko04061//Viral protein interaction with cytokine and cytokine receptor	K04176;K04176;K04176;K04176;K04176	GO:0031224//intrinsic component of membrane;GO:0044459//plasma membrane part	GO:0004950//chemokine receptor activity;GO:0019957//C-C chemokine binding	GO:0002690//positive regulation of leukocyte chemotaxis;GO:0002763//positive regulation of myeloid leukocyte differentiation;GO:0006816//calcium ion transport;GO:0006952//defense response;GO:0010468//regulation of gene expression;GO:0016192//vesicle-mediated transport;GO:0019221//cytokine-mediated signaling pathway;GO:0030279//negative regulation of ossification;GO:0043410//positive regulation of…
ncbi_101108655	1333	1322	1504	587	613	627	13.03	13.52	14.1	6.77	7.1	6.4	13.55	6.75667	-1.00391	1.36694e-17	5.09803e-16	KIAA0232	KIAA0232 ortholog, transcript variant X1	-	-	-	-	-	-	-
ncbi_101120515	3321	2962	3248	1073	748	749	43.96	41.01	41.24	16.74	11.73	10.35	42.07	12.94	-1.70095	1.42432e-17	5.30137e-16	ITPKC	inositol-trisphosphate 3-kinase C	Metabolism;Environmental Information Processing;Environmental Information Processing;Metabolism	Global and overview maps;Signal transduction;Signal transduction;Carbohydrate metabolism	ko01100//Metabolic pathways;ko04020//Calcium signaling pathway;ko04070//Phosphatidylinositol signaling system;ko00562//Inositol phosphate metabolism	K00911;K00911;K00911;K00911	-	GO:0016772//transferase activity, transferring phosphorus-containing groups	GO:0006796//phosphate-containing compound metabolic process
MSTRG.19227	41	35	65	149	174	185	1.62	1.46	2.47	6.92	8.16	7.62	1.85	7.56667	2.03213	1.54722e-17	5.73582e-16	HLA-A	MHC class I antigen [Ovis aries]	Human Diseases;Human Diseases;Human Diseases;Human Diseases;Human Diseases;Cellular Processes;Human Diseases;Human Diseases;Environmental Information Processing;Human Diseases;Cellular Processes;Cellular Processes;Organismal Systems;Human Diseases;Human Diseases;Human Diseases;Human Diseases;Human Diseases	Infectious diseases;Infectious diseases;Infectious diseases;Infectious diseases;Infectious disease: viral;Transport and catabolism;Infectious diseases;Cancers;Signaling molecules and interaction;Infectious diseases;Transport and catabolism;Cell growth and death;Immune system;Cardiovascular diseases;Immune diseases;Endocrine and metabolic diseases;Immune diseases;Immune diseases	ko05168//Herpes simplex infection;ko05165//Human papillomavirus infection;ko05166//HTLV-I infection;ko05169//Epstein-Barr virus infection;ko05170//Human immunodeficiency virus 1 infection;ko04144//Endocytosis;ko05163//Human cytomegalovirus infection;ko05203//Viral carcinogenesis;ko04514//Cell adhesion molecules (CAMs);ko05167//Kaposi sarcoma-associated herpesvirus infection;ko04145//Phagosome;ko0…	K06751;K06751;K06751;K06751;K06751;K06751;K06751;K06751;K06751;K06751;K06751;K06751;K06751;K06751;K06751;K06751;K06751;K06751	-	-	-
ncbi_101119499	1351	1257	1470	313	328	197	13.53	13.17	14.12	3.7	3.89	2.06	13.6067	3.21667	-2.08068	1.72681e-17	6.36349e-16	PRX	periaxin, transcript variant X1	-	-	-	-	GO:0016020//membrane;GO:0043231//intracellular membrane-bounded organelle	GO:0005488//binding	GO:0007272//ensheathment of neurons
ncbi_101116376	41	70	57	178	194	280	0.78	1.5	1.05	4.06	4.49	5.63	1.11	4.72667	2.09026	1.91195e-17	7.03182e-16	KLKB1	kallikrein B1, transcript variant X1	Organismal Systems	Immune system	ko04610//Complement and coagulation cascades	K01324	GO:0031988//membrane-bounded vesicle;GO:0044421//extracellular region part	GO:0004175//endopeptidase activity	GO:0006952//defense response;GO:0030195//negative regulation of blood coagulation;GO:0031638//zymogen activation
ncbi_101114833	901	886	942	281	338	275	7.26	7.41	7.24	2.63	3.2	2.32	7.30333	2.71667	-1.42672	2.10766e-17	7.72102e-16	CFAP43	cilia and flagella associated protein 43, transcript variant X1	-	-	-	-	-	-	-
ncbi_101119280	426	420	373	93	116	128	1.62	1.64	1.35	0.43	0.5	0.53	1.53667	0.486667	-1.6588	2.17855e-17	7.96499e-16	DNAH7	dynein, axonemal, heavy chain 7, transcript variant X1	Human Diseases	Neurodegenerative diseases	ko05016//Huntington disease	K10408	GO:0005868//cytoplasmic dynein complex;GO:0042995//cell projection	GO:0003774//motor activity;GO:0032550//purine ribonucleoside binding;GO:0046872//metal ion binding	GO:0007018//microtubule-based movement
ncbi_808255	2124	1836	2272	759	517	688	279.36	252.6	286.61	117.73	80.51	94.53	272.857	97.59	-1.48334	2.23607e-17	8.15923e-16	ND3	--	Metabolism;Human Diseases;Human Diseases;Organismal Systems;Organismal Systems;Human Diseases;Metabolism	Global and overview maps;Neurodegenerative diseases;Neurodegenerative diseases;Environmental adaptation;Nervous system;Neurodegenerative diseases;Energy metabolism	ko01100//Metabolic pathways;ko05010//Alzheimer disease;ko05016//Huntington disease;ko04714//Thermogenesis;ko04723//Retrograde endocannabinoid signaling;ko05012//Parkinson disease;ko00190//Oxidative phosphorylation	K03880;K03880;K03880;K03880;K03880;K03880;K03880	-	-	-
ncbi_101121743	336	373	396	112	111	114	5.04	5.87	5.63	2.09	2.05	1.81	5.51333	1.98333	-1.475	2.34014e-17	8.52223e-16	PDE9A	phosphodiesterase 9A, transcript variant X1	Metabolism;Metabolism	Global and overview maps;Nucleotide metabolism	ko01100//Metabolic pathways;ko00230//Purine metabolism	K13761;K13761	GO:0044444//cytoplasmic part	GO:0004114//3',5'-cyclic-nucleotide phosphodiesterase activity;GO:0043169//cation binding	GO:0050794//regulation of cellular process
ncbi_101114095	7390	6836	7607	2272	2305	1700	168.81	163.36	166.68	61.19	62.39	40.55	166.283	54.71	-1.60377	2.35312e-17	8.55274e-16	ACVRL1	activin A receptor type IL, transcript variant X1	Environmental Information Processing	Signaling molecules and interaction	ko04060//Cytokine-cytokine receptor interaction	K13594	GO:0016021//integral component of membrane;GO:0044464//cell part	GO:0005024//transforming growth factor beta-activated receptor activity;GO:0017002//activin-activated receptor activity;GO:0019838//growth factor binding;GO:0019900//kinase binding;GO:0032403//protein complex binding;GO:0032550//purine ribonucleoside binding;GO:0043169//cation binding	GO:0001558//regulation of cell growth;GO:0001934//positive regulation of protein phosphorylation;GO:0001936//regulation of endothelial cell proliferation;GO:0001953//negative regulation of cell-matrix adhesion;GO:0003159//morphogenesis of an endothelium;GO:0008015//blood circulation;GO:0010596//negative regulation of endothelial cell migration;GO:0030510//regulation of BMP signaling pathway;GO:00…
ncbi_101115340	2403	2231	2410	841	798	667	8.08	7.8	7.73	3.33	3.16	2.33	7.87	2.94	-1.42055	2.5747e-17	9.28541e-16	LYST	lysosomal trafficking regulator, transcript variant X1	-	-	-	-	-	-	-
ncbi_101105821	1845	1695	1937	631	679	554	12.8	12.3	12.89	5.16	5.58	4.01	12.6633	4.91667	-1.3649	2.58301e-17	9.29734e-16	ARAP3	ArfGAP with RhoGAP domain, ankyrin repeat and PH domain 3, transcript variant X1	Environmental Information Processing;Cellular Processes;Environmental Information Processing	Signal transduction;Transport and catabolism;Signal transduction	ko04015//Rap1 signaling pathway;ko04144//Endocytosis;ko04024//cAMP signaling pathway	K12490;K12490;K12490	GO:0031252//cell leading edge;GO:0044424//intracellular part	GO:0008047//enzyme activator activity;GO:0046914//transition metal ion binding;GO:1902936//phosphatidylinositol bisphosphate binding	GO:0022604//regulation of cell morphogenesis;GO:0030334//regulation of cell migration;GO:0043087//regulation of GTPase activity
ncbi_101120870	2811	2616	2980	1121	1042	949	23.94	23.31	24.34	11.26	10.52	8.44	23.8633	10.0733	-1.24425	2.78532e-17	9.97489e-16	SNRK	SNF related kinase, transcript variant X1	-	-	-	-	-	-	-
ncbi_443087	12265	11368	12636	3112	4413	3369	91.95	89.21	90.93	27.51	39.18	26.38	90.6967	31.0233	-1.5477	2.78736e-17	9.97489e-16	KDR	kinase insert domain receptor	Environmental Information Processing;Environmental Information Processing;Environmental Information Processing;Environmental Information Processing;Human Diseases;Cellular Processes;Human Diseases;Human Diseases;Environmental Information Processing	Signal transduction;Signal transduction;Signal transduction;Signal transduction;Cancers;Cellular community - eukaryotes;Cardiovascular diseases;Drug resistance;Signal transduction	ko04151//PI3K-Akt signaling pathway;ko04010//MAPK signaling pathway;ko04014//Ras signaling pathway;ko04015//Rap1 signaling pathway;ko05205//Proteoglycans in cancer;ko04510//Focal adhesion;ko05418//Fluid shear stress and atherosclerosis;ko01521//EGFR tyrosine kinase inhibitor resistance;ko04370//VEGF signaling pathway	K05098;K05098;K05098;K05098;K05098;K05098;K05098;K05098;K05098	GO:0016021//integral component of membrane;GO:0043231//intracellular membrane-bounded organelle;GO:0044459//plasma membrane part;GO:0098589//membrane region	GO:0004714//transmembrane receptor protein tyrosine kinase activity;GO:0005102//receptor binding;GO:0019838//growth factor binding;GO:0032550//purine ribonucleoside binding	GO:0001932//regulation of protein phosphorylation;GO:0001936//regulation of endothelial cell proliferation;GO:0001954//positive regulation of cell-matrix adhesion;GO:0003158//endothelium development;GO:0007169//transmembrane receptor protein tyrosine kinase signaling pathway;GO:0008284//positive regulation of cell proliferation;GO:0008585//female gonad development;GO:0010464//regulation of mesenc…
ncbi_101105703	641	633	644	190	133	123	3.27	3.38	3.15	1.14	0.8	0.66	3.26667	0.866667	-1.91427	2.85024e-17	1.01803e-15	PLCE1	phospholipase C epsilon 1, transcript variant X3	Metabolism;Environmental Information Processing;Environmental Information Processing;Environmental Information Processing;Environmental Information Processing;Human Diseases;Organismal Systems;Environmental Information Processing;Human Diseases;Metabolism	Global and overview maps;Signal transduction;Signal transduction;Signal transduction;Signal transduction;Cancers;Endocrine system;Signal transduction;Endocrine and metabolic diseases;Carbohydrate metabolism	ko01100//Metabolic pathways;ko04014//Ras signaling pathway;ko04015//Rap1 signaling pathway;ko04020//Calcium signaling pathway;ko04024//cAMP signaling pathway;ko05205//Proteoglycans in cancer;ko04919//Thyroid hormone signaling pathway;ko04070//Phosphatidylinositol signaling system;ko04933//AGE-RAGE signaling pathway in diabetic complications;ko00562//Inositol phosphate metabolism	K05860;K05860;K05860;K05860;K05860;K05860;K05860;K05860;K05860;K05860	GO:0016020//membrane;GO:0044444//cytoplasmic part	GO:0004629//phospholipase C activity;GO:0005515//protein binding;GO:0060089//molecular transducer activity	GO:0001932//regulation of protein phosphorylation;GO:0006629//lipid metabolic process;GO:0007186//G-protein coupled receptor signaling pathway;GO:0043087//regulation of GTPase activity;GO:0044767//single-organism developmental process
ncbi_101114241	16818	16028	17167	7238	6404	6238	123.4	123.06	120.81	62.61	55.69	47.82	122.423	55.3733	-1.14462	3.106e-17	1.10302e-15	TACC1	transforming, acidic coiled-coil containing protein 1, transcript variant X1	-	-	-	-	GO:0043231//intracellular membrane-bounded organelle;GO:0044430//cytoskeletal part	GO:0005515//protein binding	GO:0007017//microtubule-based process;GO:0030154//cell differentiation;GO:0051647//nucleus localization
ncbi_100307048	9793	9393	10332	15583	23529	28593	197.79	198.46	200.17	371.06	563.1	602.98	198.807	512.38	1.36585	3.15453e-17	1.11811e-15	SPARC	secreted protein, acidic, cysteine-rich (osteonectin)	-	-	-	-	GO:0030667//secretory granule membrane;GO:0034774//secretory granule lumen;GO:0044420//extracellular matrix component;GO:0044421//extracellular region part;GO:0044428//nuclear part	GO:0032403//protein complex binding;GO:0046872//metal ion binding	GO:0001101//response to acid chemical;GO:0001501//skeletal system development;GO:0001775//cell activation;GO:0001936//regulation of endothelial cell proliferation;GO:0002237//response to molecule of bacterial origin;GO:0006887//exocytosis;GO:0006897//endocytosis;GO:0007599//hemostasis;GO:0009611//response to wounding;GO:0009628//response to abiotic stimulus;GO:0010038//response to metal ion;GO:00…
ncbi_101103617	1235	1125	1190	342	445	367	9.51	9.06	8.79	3.1	4.06	2.95	9.12	3.37	-1.43629	3.23101e-17	1.14304e-15	SHE	Src homology 2 domain containing E, transcript variant X1	-	-	-	-	-	-	-
ncbi_101105210	158	135	155	28	19	20	1.15	1.03	1.08	0.24	0.16	0.15	1.08667	0.183333	-2.56737	3.32361e-17	1.17356e-15	KCNC4	potassium channel, voltage gated Shaw related subfamily C, member 4, transcript variant X1	-	-	-	-	-	-	-
ncbi_101123627	2323	2197	2532	744	606	492	79.72	78.87	83.35	30.1	24.64	17.63	80.6467	24.1233	-1.74119	3.42775e-17	1.20804e-15	CLEC4G	C-type lectin domain family 4, member G, transcript variant X1	-	-	-	-	-	-	-
ncbi_101105457	572	683	732	157	206	217	5.26	7.86	7.11	1.87	2.39	2.13	6.74333	2.13	-1.66261	3.4932e-17	1.22645e-15	RAB11FIP2	RAB11 family interacting protein 2 (class I), transcript variant X1	Cellular Processes	Transport and catabolism	ko04144//Endocytosis	K12484	-	-	-
ncbi_101120210	368	318	379	100	107	127	1.61	1.46	1.59	0.52	0.56	0.58	1.55333	0.553333	-1.48915	3.53809e-17	1.23987e-15	ZNF521	zinc finger protein 521, transcript variant X1	-	-	-	-	-	GO:0005488//binding	-
ncbi_101116530	2706	2504	2753	1044	1084	956	18.82	18.21	18.37	8.56	8.87	6.9	18.4667	8.11	-1.18715	3.78467e-17	1.32129e-15	AGO4	argonaute 4, RISC catalytic component, transcript variant X1	-	-	-	-	GO:0031332//RNAi effector complex	GO:0003723//RNA binding	GO:0006401//RNA catabolic process;GO:0016458//gene silencing;GO:0040033//negative regulation of translation, ncRNA-mediated
ncbi_101114526	394	370	405	125	133	144	3.63	3.57	3.58	1.36	1.45	1.38	3.59333	1.39667	-1.36334	3.99771e-17	1.39044e-15	LARP6	La ribonucleoprotein domain family member 6, transcript variant X1	-	-	-	-	GO:0032991//macromolecular complex;GO:0043231//intracellular membrane-bounded organelle	GO:0003676//nucleic acid binding	GO:0010467//gene expression
ncbi_106990358	126	119	118	311	226	316	2.19	2.17	1.97	6.38	4.66	5.74	2.11	5.59333	1.40647	4.09622e-17	1.42204e-15	LOC106990358	uncharacterized LOC106990358, transcript variant X1	-	-	-	-	-	-	-
MSTRG.12547	5352	4950	5549	479	1034	1189	46.96	45.44	46.7	4.96	10.75	10.89	46.3667	8.86667	-2.38662	4.12692e-17	1.43002e-15	--	GRAM domain-containing protein 2B isoform X1 [Bos taurus]	Cellular Processes	Transport and catabolism	ko04146//Peroxisome	K00308	-	-	-
ncbi_100307037	475	426	571	148	121	113	53.37	50.07	61.54	19.6	16.11	13.26	54.9933	16.3233	-1.75232	4.58966e-17	1.58741e-15	CYB5A	cytochrome b5 type A (microsomal)	-	-	-	-	GO:0031090//organelle membrane;GO:0031224//intrinsic component of membrane;GO:0031988//membrane-bounded vesicle;GO:0043231//intracellular membrane-bounded organelle	GO:0005515//protein binding;GO:0043169//cation binding;GO:0046906//tetrapyrrole binding	GO:0044710//single-organism metabolic process
ncbi_101117900	49	51	51	128	168	218	0.73	0.79	0.73	2.24	2.96	3.39	0.75	2.86333	1.93273	4.77021e-17	1.64069e-15	ERN2	endoplasmic reticulum to nucleus signaling 2, transcript variant X1	-	-	-	-	-	GO:0004518//nuclease activity;GO:0004672//protein kinase activity;GO:0032550//purine ribonucleoside binding	GO:0006355//regulation of transcription, DNA-templated;GO:0006396//RNA processing;GO:0006464//cellular protein modification process;GO:0016072//rRNA metabolic process;GO:0022402//cell cycle process;GO:0030261//chromosome condensation;GO:0034976//response to endoplasmic reticulum stress
ncbi_101104103	3013	2905	3241	836	1181	1030	20.86	21.21	22.64	6.75	9.9	7.58	21.57	8.07667	-1.41719	5.50386e-17	1.88952e-15	ADGRL2	adhesion G protein-coupled receptor L2, transcript variant X1	-	-	-	-	GO:0031224//intrinsic component of membrane	GO:0005488//binding;GO:0038023//signaling receptor activity	GO:0007166//cell surface receptor signaling pathway
ncbi_101123393	232	227	197	377	450	479	2.46	2.52	2	4.72	5.66	5.31	2.32667	5.23	1.16855	6.03263e-17	2.06343e-15	SLC19A2	solute carrier family 19 (thiamine transporter), member 2, transcript variant X1	Organismal Systems	Digestive system	ko04977//Vitamin digestion and absorption	K14610	GO:0031224//intrinsic component of membrane	GO:0015234//thiamine transmembrane transporter activity	GO:0015888//thiamine transport
ncbi_101111328	122	139	111	649	304	563	2.65	3.43	2.5	17.26	8.33	13.2	2.86	12.93	2.17664	6.16069e-17	2.10335e-15	PHGDH	phosphoglycerate dehydrogenase, transcript variant X1	Metabolism;Metabolism;Metabolism;Metabolism;Metabolism	Global and overview maps;Global and overview maps;Global and overview maps;Amino acid metabolism;Amino acid metabolism	ko01100//Metabolic pathways;ko01200//Carbon metabolism;ko01230//Biosynthesis of amino acids;ko00270//Cysteine and methionine metabolism;ko00260//Glycine, serine and threonine metabolism	K00058;K00058;K00058;K00058;K00058	GO:0031988//membrane-bounded vesicle	GO:0000166//nucleotide binding;GO:0016614//oxidoreductase activity, acting on CH-OH group of donors	GO:0006563//L-serine metabolic process;GO:0006790//sulfur compound metabolic process;GO:0007417//central nervous system development;GO:0009064//glutamine family amino acid metabolic process;GO:0009066//aspartate family amino acid metabolic process;GO:0010001//glial cell differentiation;GO:0010467//gene expression;GO:0022402//cell cycle process;GO:0030030//cell projection organization;GO:0035295//…
ncbi_101108330	604	547	595	193	213	186	9.11	8.63	8.61	3.43	3.81	2.93	8.78333	3.39	-1.37348	6.37102e-17	2.17117e-15	ZNF512B	zinc finger protein 512B, transcript variant X1	-	-	-	-	-	-	-
MSTRG.7646	1868	1767	1808	489	675	543	14.78	14.63	13.72	4.56	6.33	4.49	14.3767	5.12667	-1.48764	6.82064e-17	2.32014e-15	--	LOW QUALITY PROTEIN: THSD4 isoform 2 [Pan troglodytes]	-	-	-	-	-	-	-
ncbi_101120168	6009	5573	6165	1736	2298	1821	21.53	20.91	21.2	7.85	9.75	7.32	21.2133	8.30667	-1.35263	7.00439e-17	2.37829e-15	UTRN	utrophin, transcript variant X1	-	-	-	-	GO:0031253//cell projection membrane;GO:0031988//membrane-bounded vesicle;GO:0043231//intracellular membrane-bounded organelle;GO:0043234//protein complex;GO:0045202//synapse	GO:0005102//receptor binding;GO:0008092//cytoskeletal protein binding;GO:0019900//kinase binding;GO:0046914//transition metal ion binding	-
ncbi_101118213	2478	2444	2638	5784	4052	4633	12.12	12.51	12.38	33.35	23.49	23.66	12.3367	26.8333	1.12107	7.09728e-17	2.40543e-15	FCGBP	Fc fragment of IgG binding protein, transcript variant X1	-	-	-	-	-	-	-
ncbi_101118410	1347	1304	1437	561	418	517	24.27	24.57	24.83	11.91	8.92	9.72	24.5567	10.1833	-1.2699	7.4021e-17	2.50417e-15	PRKCB	protein kinase C, beta, transcript variant X1	Human Diseases;Environmental Information Processing;Environmental Information Processing;Environmental Information Processing;Human Diseases;Environmental Information Processing;Human Diseases;Human Diseases;Cellular Processes;Organismal Systems;Human Diseases;Human Diseases;Human Diseases;Human Diseases;Organismal Systems;Environmental Information Processing;Organismal Systems;Environmental Info…	Cancers;Signal transduction;Signal transduction;Signal transduction;Infectious disease: viral;Signal transduction;Infectious diseases;Cancers;Cellular community - eukaryotes;Immune system;Cancers;Infectious diseases;Cancers;Infectious diseases;Endocrine system;Signal transduction;Nervous system;Signal transduction;Signal transduction;Circulatory system;Nervous system;Endocrine system;Endocrine sy…	ko05200//Pathways in cancer;ko04010//MAPK signaling pathway;ko04014//Ras signaling pathway;ko04015//Rap1 signaling pathway;ko05170//Human immunodeficiency virus 1 infection;ko04020//Calcium signaling pathway;ko05163//Human cytomegalovirus infection;ko05205//Proteoglycans in cancer;ko04510//Focal adhesion;ko04062//Chemokine signaling pathway;ko05225//Hepatocellular carcinoma;ko05164//Influenza A;k…	K19662;K19662;K19662;K19662;K19662;K19662;K19662;K19662;K19662;K19662;K19662;K19662;K19662;K19662;K19662;K19662;K19662;K19662;K19662;K19662;K19662;K19662;K19662;K19662;K19662;K19662;K19662;K19662;K19662;K19662;K19662;K19662;K19662;K19662;K19662;K19662;K19662;K19662;K19662;K19662;K19662;K19662;K19662;K19662;K19662;K19662;K19662;K19662;K19662;K19662;K19662;K19662;K19662;K19662;K19662;K19662;K19662;…	GO:0005815//microtubule organizing center;GO:0005903//brush border;GO:0016020//membrane;GO:0031988//membrane-bounded vesicle;GO:0043231//intracellular membrane-bounded organelle;GO:0044444//cytoplasmic part	GO:0003713//transcription coactivator activity;GO:0016247//channel regulator activity;GO:0019901//protein kinase binding;GO:0032550//purine ribonucleoside binding;GO:0035184//histone threonine kinase activity;GO:0035258//steroid hormone receptor binding;GO:0046914//transition metal ion binding	GO:0006875//cellular metal ion homeostasis;GO:0006950//response to stress;GO:0009746//response to hexose;GO:0009967//positive regulation of signal transduction;GO:0009968//negative regulation of signal transduction;GO:0010827//regulation of glucose transport;GO:0012501//programmed cell death;GO:0014070//response to organic cyclic compound;GO:0035405//histone-threonine phosphorylation;GO:0040007//…
ncbi_106990119	523	472	503	178	165	159	6.12	5.8	5.74	2.41	2.34	1.99	5.88667	2.24667	-1.38966	7.55369e-17	2.55081e-15	PIGZ	phosphatidylinositol glycan anchor biosynthesis class Z, transcript variant X1	-	-	-	-	-	-	-
ncbi_101118620	4355	4258	4556	1376	1609	1212	21.62	22.05	22.11	8.01	9.99	7	21.9267	8.33333	-1.39572	7.58989e-17	2.55838e-15	PHACTR2	phosphatase and actin regulator 2, transcript variant X4	-	-	-	-	-	-	-
ncbi_101105362	1233	1082	1196	418	462	402	8.97	8.24	8.35	3.59	3.98	3.05	8.52	3.54	-1.2671	8.12112e-17	2.72755e-15	SNX33	sorting nexin 33	Human Diseases	Infectious diseases	ko05132//Salmonella infection	K17923	-	-	-
ncbi_101102742	8138	7739	8297	2528	2720	1987	77.53	77.17	75.65	28.41	30.71	19.79	76.7833	26.3033	-1.54555	9.06452e-17	3.03343e-15	LMO7	LIM domain 7, transcript variant X2	Cellular Processes	Cellular community - eukaryotes	ko04520//Adherens junction	K06084	-	GO:0043169//cation binding	GO:0007155//cell adhesion;GO:0050789//regulation of biological process
ncbi_101120218	1442	1285	1451	539	522	467	4.78	4.45	4.61	2.1	2.05	1.61	4.61333	1.92	-1.2647	9.21895e-17	3.07956e-15	MPDZ	multiple PDZ domain protein, transcript variant X1	Cellular Processes	Cellular community - eukaryotes	ko04530//Tight junction	K06095	GO:0005886//plasma membrane;GO:0031982//vesicle;GO:0043218//compact myelin;GO:0043296//apical junction complex;GO:0044424//intracellular part	GO:0005515//protein binding	GO:0022610//biological adhesion
ncbi_101112423	89	80	96	249	205	388	2.28	2.14	2.36	7.52	6.22	10.37	2.26	8.03667	1.83027	1.02409e-16	3.40869e-15	GGT5	gamma-glutamyltransferase 5, transcript variant X1	Metabolism;Metabolism;Metabolism;Metabolism	Global and overview maps;Lipid metabolism;Metabolism of other amino acids;Metabolism of other amino acids	ko01100//Metabolic pathways;ko00590//Arachidonic acid metabolism;ko00480//Glutathione metabolism;ko00430//Taurine and hypotaurine metabolism	K18592;K18592;K18592;K18592	GO:0016020//membrane	-	GO:0006636//unsaturated fatty acid biosynthetic process;GO:0006790//sulfur compound metabolic process;GO:0006952//defense response
ncbi_101103554	1751	1675	1814	779	623	782	37.51	37.54	37.6	19.68	15.82	17.58	37.55	17.6933	-1.08561	1.11812e-16	3.71501e-15	MFNG	MFNG O-fucosylpeptide 3-beta-N-acetylglucosaminyltransferase, transcript variant X1	Human Diseases;Environmental Information Processing;Metabolism	Infectious diseases;Signal transduction;Glycan biosynthesis and metabolism	ko05165//Human papillomavirus infection;ko04330//Notch signaling pathway;ko00514//Other types of O-glycan biosynthesis	K05948;K05948;K05948	GO:0031228//intrinsic component of Golgi membrane	GO:0008375//acetylglucosaminyltransferase activity	GO:0007275//multicellular organism development;GO:0008593//regulation of Notch signaling pathway;GO:0043393//regulation of protein binding
ncbi_101105366	2333	2257	2273	763	937	801	22.14	22.41	20.69	8.54	10.54	7.94	21.7467	9.00667	-1.27173	1.12848e-16	3.74273e-15	FRMD4B	FERM domain containing 4B, transcript variant X1	-	-	-	-	GO:0043232//intracellular non-membrane-bounded organelle;GO:0044421//extracellular region part	-	GO:0030010//establishment of cell polarity
ncbi_105604851	125	93	104	3	0	7	7.41	5.76	5.91	0.21	0	0.43	6.36	0.213333	-4.89785	1.26046e-16	4.15082e-15	LOC105604851	uncharacterized LOC105604851, transcript variant X1	-	-	-	-	-	-	-
ncbi_101115004	215	229	248	62	47	59	3.15	3.45	3.46	1.06	0.82	0.89	3.35333	0.923333	-1.86067	1.26322e-16	4.15253e-15	GULP1	GULP, engulfment adaptor PTB domain containing 1, transcript variant X4	-	-	-	-	-	-	-
MSTRG.2465	1132	1096	1184	432	329	337	7.28	7.37	7.3	3.27	2.51	2.26	7.31667	2.68	-1.44895	1.29302e-16	4.24299e-15	--	endonuclease-reverse transcriptase [Babesia ovata]	Human Diseases	Infectious diseases	ko05168//Herpes simplex infection	K09228	-	-	-
ncbi_101106686	255	243	283	1870	638	1355	2.66	2.66	2.84	23.04	7.9	14.78	2.72	15.24	2.48618	1.36464e-16	4.4701e-15	SEL1L3	sel-1 suppressor of lin-12-like 3 (C. elegans)	-	-	-	-	-	-	-
ncbi_101122596	26179	25062	26932	9759	10920	9174	367.45	367.99	362.59	161.49	181.62	134.45	366.01	159.187	-1.20116	1.38284e-16	4.52174e-15	ADGRE5	adhesion G protein-coupled receptor E5, transcript variant X1	-	-	-	-	GO:0005924//cell-substrate adherens junction;GO:0031224//intrinsic component of membrane;GO:0031988//membrane-bounded vesicle	GO:0038023//signaling receptor activity;GO:0046872//metal ion binding	GO:0007166//cell surface receptor signaling pathway;GO:0022610//biological adhesion
ncbi_101123436	1448	1377	1498	437	510	379	14.63	14.55	14.52	5.21	6.11	4	14.5667	5.10667	-1.51222	1.5178e-16	4.94247e-15	NPR1	natriuretic peptide receptor 1, transcript variant X1	Metabolism;Organismal Systems;Environmental Information Processing;Environmental Information Processing;Organismal Systems;Organismal Systems;Metabolism;Organismal Systems;Organismal Systems;Organismal Systems	Global and overview maps;Environmental adaptation;Signal transduction;Signal transduction;Endocrine system;Circulatory system;Nucleotide metabolism;Endocrine system;Endocrine system;Endocrine system	ko01100//Metabolic pathways;ko04714//Thermogenesis;ko04024//cAMP signaling pathway;ko04022//cGMP - PKG signaling pathway;ko04921//Oxytocin signaling pathway;ko04270//Vascular smooth muscle contraction;ko00230//Purine metabolism;ko04925//Aldosterone synthesis and secretion;ko04924//Renin secretion;ko04923//Regulation of lipolysis in adipocyte	K12323;K12323;K12323;K12323;K12323;K12323;K12323;K12323;K12323;K12323	GO:0031224//intrinsic component of membrane;GO:0043234//protein complex	GO:0001653//peptide receptor activity;GO:0009975//cyclase activity;GO:0016301//kinase activity;GO:0016829//lyase activity;GO:0032550//purine ribonucleoside binding	GO:0006464//cellular protein modification process;GO:0007167//enzyme linked receptor protein signaling pathway;GO:0009152//purine ribonucleotide biosynthetic process
ncbi_101106730	1538	1451	1622	4065	2430	3724	16.6	16.39	16.87	51.9	31.13	41.84	16.62	41.6233	1.32447	1.69397e-16	5.48122e-15	LOC101106730	low affinity immunoglobulin gamma Fc region receptor II-like, transcript variant X3	Human Diseases;Human Diseases;Cellular Processes;Human Diseases;Organismal Systems;Organismal Systems;Organismal Systems;Human Diseases	Infectious diseases;Immune diseases;Transport and catabolism;Infectious diseases;Immune system;Development;Immune system;Infectious diseases	ko05152//Tuberculosis;ko05322//Systemic lupus erythematosus;ko04145//Phagosome;ko05150//Staphylococcus aureus infection;ko04611//Platelet activation;ko04380//Osteoclast differentiation;ko04666//Fc gamma R-mediated phagocytosis;ko05140//Leishmaniasis	K06472;K06472;K06472;K06472;K06472;K06472;K06472;K06472	-	-	-
ncbi_101102701	10406	9639	10546	3855	4195	3525	71.02	68.81	69.14	31.11	34.12	25.25	69.6567	30.16	-1.20763	1.72378e-16	5.56306e-15	TMEM2	transmembrane protein 2, transcript variant X1	-	-	-	-	-	-	-
ncbi_101103047	954	948	927	2009	1384	2010	9.04	9.4	8.42	22.44	15.54	19.88	8.95333	19.2867	1.10711	1.72526e-16	5.56306e-15	GALNT12	polypeptide N-acetylgalactosaminyltransferase 12, transcript variant X1	Metabolism;Metabolism;Metabolism	Global and overview maps;Glycan biosynthesis and metabolism;Glycan biosynthesis and metabolism	ko01100//Metabolic pathways;ko00514//Other types of O-glycan biosynthesis;ko00512//Mucin type O-glycan biosynthesis	K00710;K00710;K00710	GO:0031224//intrinsic component of membrane;GO:0043231//intracellular membrane-bounded organelle	GO:0016740//transferase activity;GO:0043169//cation binding	GO:0006464//cellular protein modification process
MSTRG.15065	304	300	331	92	99	105	7.17	7.4	7.49	2.56	2.77	2.58	7.35333	2.63667	-1.47968	1.74789e-16	5.62627e-15	PACS2	phosphofurin acidic cluster sorting protein 2 isoform X4 [Globicephala melas]	-	-	-	-	GO:0043231//intracellular membrane-bounded organelle	-	GO:0006612//protein targeting to membrane
ncbi_443528	391	369	426	95	96	62	5.56	5.49	5.81	1.59	1.62	0.92	5.62	1.37667	-2.02939	1.82136e-16	5.84251e-15	ADRB1	adrenoceptor beta 1, transcript variant X1	Environmental Information Processing;Environmental Information Processing;Environmental Information Processing;Environmental Information Processing;Organismal Systems;Human Diseases;Cellular Processes;Organismal Systems;Organismal Systems;Organismal Systems	Signaling molecules and interaction;Signal transduction;Signal transduction;Signal transduction;Circulatory system;Cardiovascular diseases;Cellular community - eukaryotes;Digestive system;Endocrine system;Endocrine system	ko04080//Neuroactive ligand-receptor interaction;ko04020//Calcium signaling pathway;ko04024//cAMP signaling pathway;ko04022//cGMP - PKG signaling pathway;ko04261//Adrenergic signaling in cardiomyocytes;ko05414//Dilated cardiomyopathy (DCM);ko04540//Gap junction;ko04970//Salivary secretion;ko04924//Renin secretion;ko04923//Regulation of lipolysis in adipocyte	K04141;K04141;K04141;K04141;K04141;K04141;K04141;K04141;K04141;K04141	GO:0005768//endosome;GO:0031224//intrinsic component of membrane	GO:0004939//beta-adrenergic receptor activity;GO:0005085//guanyl-nucleotide exchange factor activity;GO:0019904//protein domain specific binding;GO:0031690//adrenergic receptor binding;GO:0046983//protein dimerization activity	GO:0001659//temperature homeostasis;GO:0003085//negative regulation of systemic arterial blood pressure;GO:0003099//positive regulation of the force of heart contraction by chemical signal;GO:0007189//adenylate cyclase-activating G-protein coupled receptor signaling pathway;GO:0030804//positive regulation of cyclic nucleotide biosynthetic process;GO:0033555//multicellular organismal response to s…
ncbi_101108427	7159	6936	7281	16204	10412	17008	242.39	245.66	236.46	646.81	417.72	601.25	241.503	555.26	1.20112	1.83733e-16	5.88358e-15	CTSH	cathepsin H	Cellular Processes;Cellular Processes	Cell growth and death;Transport and catabolism	ko04210//Apoptosis;ko04142//Lysosome	K01366;K01366	GO:0000323//lytic vacuole;GO:0042599//lamellar body;GO:0044421//extracellular region part	GO:0004175//endopeptidase activity;GO:0008238//exopeptidase activity;GO:0016505//peptidase activator activity involved in apoptotic process;GO:0032397//activating MHC class I receptor activity;GO:0042562//hormone binding	GO:0000165//MAPK cascade;GO:0001101//response to acid chemical;GO:0001822//kidney development;GO:0001909//leukocyte mediated cytotoxicity;GO:0006955//immune response;GO:0009967//positive regulation of signal transduction;GO:0010632//regulation of epithelial cell migration;GO:0016485//protein processing;GO:0031647//regulation of protein stability;GO:0032870//cellular response to hormone stimulus;G…
ncbi_101103244	878	875	914	195	299	228	3.71	3.87	3.71	0.97	1.5	1.01	3.76333	1.16	-1.69789	1.84835e-16	5.90866e-15	PREX2	phosphatidylinositol-3,4,5-trisphosphate-dependent Rac exchange factor 2	-	-	-	-	GO:0016020//membrane	GO:0005089//Rho guanyl-nucleotide exchange factor activity	GO:0007166//cell surface receptor signaling pathway;GO:0007626//locomotory behavior;GO:0043087//regulation of GTPase activity;GO:0048015//phosphatidylinositol-mediated signaling;GO:0048812//neuron projection morphogenesis
ncbi_101113408	1560	1372	1560	365	520	381	26.83	24.81	25.91	7.37	10.54	6.81	25.85	8.24	-1.64945	1.86172e-16	5.94119e-15	USHBP1	Usher syndrome 1C binding protein 1, transcript variant X1	-	-	-	-	-	-	-
MSTRG.7293	812	833	811	1757	1355	2502	59.12	63.44	56.64	150.81	116.9	190.2	59.7333	152.637	1.35349	1.93181e-16	6.15428e-15	Cxcl15	C-X-C motif chemokine 15-like [Bos taurus]	Human Diseases;Environmental Information Processing;Human Diseases;Human Diseases;Human Diseases;Human Diseases;Organismal Systems;Organismal Systems;Human Diseases;Cellular Processes;Human Diseases;Human Diseases;Human Diseases;Environmental Information Processing;Environmental Information Processing;Human Diseases;Human Diseases;Human Diseases;Organismal Systems;Human Diseases;Environmental Inf…	Cancers;Signaling molecules and interaction;Infectious diseases;Cancers;Infectious diseases;Infectious diseases;Immune system;Immune system;Infectious diseases;Cell growth and death;Endocrine and metabolic diseases;Infectious disease: bacterial;Infectious diseases;Signal transduction;Signal transduction;Immune diseases;Infectious diseases;Infectious diseases;Immune system;Endocrine and metabolic …	ko05200//Pathways in cancer;ko04060//Cytokine-cytokine receptor interaction;ko05163//Human cytomegalovirus infection;ko05202//Transcriptional misregulation in cancers;ko05132//Salmonella infection;ko05167//Kaposi sarcoma-associated herpesvirus infection;ko04062//Chemokine signaling pathway;ko04621//NOD-like receptor signaling pathway;ko05164//Influenza A;ko04218//Cellular senescence;ko04932//Non-…	K10030;K10030;K10030;K10030;K10030;K10030;K10030;K10030;K10030;K10030;K10030;K10030;K10030;K10030;K10030;K10030;K10030;K10030;K10030;K10030;K10030;K10030;K10030;K10030;K10030;K10030;K10030;K10030;K10030;K10030	-	-	-
ncbi_101107479	75	59	81	175	307	364	0.83	0.69	0.86	2.29	4.04	4.22	0.793333	3.51667	2.14821	2.02045e-16	6.42566e-15	UNC5CL	unc-5 family C-terminal like, transcript variant X1	-	-	-	-	-	GO:0016787//hydrolase activity	GO:0032874//positive regulation of stress-activated MAPK cascade;GO:0043122//regulation of I-kappaB kinase/NF-kappaB signaling
ncbi_443412	2128	2104	2154	721	895	783	20.49	20.65	19.96	8	9.89	7.65	20.3667	8.51333	-1.25841	2.02562e-16	6.4311e-15	NR3C1	nuclear receptor subfamily 3 group C member 1	Environmental Information Processing	Signaling molecules and interaction	ko04080//Neuroactive ligand-receptor interaction	K05771	GO:0043231//intracellular membrane-bounded organelle;GO:0044444//cytoplasmic part	GO:0000977//RNA polymerase II regulatory region sequence-specific DNA binding;GO:0000982//transcription factor activity, RNA polymerase II core promoter proximal region sequence-specific binding;GO:0003707//steroid hormone receptor activity;GO:0005496//steroid binding;GO:0005515//protein binding;GO:0038049//transcription factor activity, ligand-activated RNA polymerase II transcription factor bin…	GO:0006325//chromatin organization;GO:0006357//regulation of transcription from RNA polymerase II promoter;GO:0009968//negative regulation of signal transduction;GO:0010565//regulation of cellular ketone metabolic process;GO:0031943//regulation of glucocorticoid metabolic process;GO:0031958//corticosteroid receptor signaling pathway;GO:0035270//endocrine system development;GO:0043065//positive re…
ncbi_101102154	3678	3419	3651	1135	1458	1207	34.84	33.88	33.17	12.67	16.36	11.94	33.9633	13.6567	-1.31437	2.09994e-16	6.65565e-15	FAM84B	family with sequence similarity 84 member B	-	-	-	-	GO:0016020//membrane	-	-
ncbi_101117785	1359	1259	1411	165	300	135	49.43	47.91	49.23	7.08	12.93	5.13	48.8567	8.38	-2.54353	2.18699e-16	6.91976e-15	LOC101117785	apolipoprotein A-I, transcript variant X1	Organismal Systems;Organismal Systems;Organismal Systems;Human Diseases;Organismal Systems	Endocrine system;Digestive system;Digestive system;Infectious diseases;Digestive system	ko03320//PPAR signaling pathway;ko04979//Cholesterol metabolism;ko04975//Fat digestion and absorption;ko05143//African trypanosomiasis;ko04977//Vitamin digestion and absorption	K08757;K08757;K08757;K08757;K08757	-	-	-
ncbi_101112010	2812	2560	2862	1114	1192	1073	11.69	11.15	11.39	5.42	5.87	4.62	11.41	5.30333	-1.10533	2.20899e-16	6.97748e-15	KIF13A	kinesin family member 13A, transcript variant X1	-	-	-	-	-	-	-
ncbi_100913152	8574	7770	9158	28663	21906	16633	168.89	158.13	173.86	639.13	480.14	321.25	166.96	480.173	1.52405	2.21504e-16	6.98471e-15	HSPA1A	heat shock 70kDa protein 1A	Environmental Information Processing;Cellular Processes;Human Diseases;Genetic Information Processing;Genetic Information Processing;Organismal Systems;Organismal Systems;Human Diseases;Human Diseases;Organismal Systems	Signal transduction;Transport and catabolism;Infectious diseases;Folding, sorting and degradation;Transcription;Endocrine system;Immune system;Infectious diseases;Infectious diseases;Aging	ko04010//MAPK signaling pathway;ko04144//Endocytosis;ko05162//Measles;ko04141//Protein processing in endoplasmic reticulum;ko03040//Spliceosome;ko04915//Estrogen signaling pathway;ko04612//Antigen processing and presentation;ko05145//Toxoplasmosis;ko05134//Legionellosis;ko04213//Longevity regulating pathway - multiple species	K03283;K03283;K03283;K03283;K03283;K03283;K03283;K03283;K03283;K03283	-	GO:0032550//purine ribonucleoside binding	-
ncbi_101111241	277	244	250	615	444	535	4.73	4.33	4.06	12.4	8.97	9.5	4.37333	10.29	1.23444	2.25711e-16	7.10532e-15	BLNK	B-cell linker, transcript variant X2	Human Diseases;Environmental Information Processing;Organismal Systems;Organismal Systems;Human Diseases	Infectious diseases;Signal transduction;Development;Immune system;Immune diseases	ko05169//Epstein-Barr virus infection;ko04064//NF-kappa B signaling pathway;ko04380//Osteoclast differentiation;ko04662//B cell receptor signaling pathway;ko05340//Primary immunodeficiency	K07371;K07371;K07371;K07371;K07371	GO:0044424//intracellular part	-	GO:0009966//regulation of signal transduction
ncbi_101112247	1547	1558	1619	537	600	483	11.94	12.56	12	4.87	5.47	3.87	12.1667	4.73667	-1.36099	2.2855e-16	7.18249e-15	C13H20orf194	chromosome 13 open reading frame, human C20orf194, transcript variant X1	-	-	-	-	-	-	-
ncbi_101111888	992	1015	991	424	402	426	4.5	4.82	4.31	2.26	2.19	2.01	4.54333	2.15333	-1.07718	2.30463e-16	7.2182e-15	PHIP	pleckstrin homology domain interacting protein, transcript variant X1	-	-	-	-	-	-	-
ncbi_101102693	1301	1314	1411	595	537	554	23.61	24.95	24.57	12.73	11.55	10.5	24.3767	11.5933	-1.07221	2.31455e-16	7.23705e-15	CDIP1	cell death-inducing p53 target 1	-	-	-	-	-	-	GO:0008630//intrinsic apoptotic signaling pathway in response to DNA damage;GO:0019221//cytokine-mediated signaling pathway
ncbi_101106469	1241	1176	1273	501	542	511	9.88	9.8	9.8	4.73	5.16	4.32	9.82667	4.73667	-1.05283	2.50574e-16	7.80857e-15	PCF11	PCF11 cleavage and polyadenylation factor subunit, transcript variant X3	Genetic Information Processing	Translation	ko03015//mRNA surveillance pathway	K14400	-	-	-
ncbi_101123089	1260	1187	1138	374	462	401	7	6.89	6.07	2.47	3.12	2.39	6.65333	2.66	-1.32265	2.74772e-16	8.53403e-15	JMJD1C	jumonji domain containing 1C, transcript variant X1	Human Diseases	Cancers	ko05202//Transcriptional misregulation in cancers	K11449	-	-	-
ncbi_101103691	121	141	116	9	17	16	0.88	1.08	0.81	0.08	0.15	0.12	0.923333	0.116667	-2.98446	3.45323e-16	1.06895e-14	KIF1A	kinesin family member 1A, transcript variant X1	-	-	-	-	-	-	-
MSTRG.11805	2336	2274	2503	1053	1014	973	73.97	75.33	76.03	39.31	38.05	32.17	75.11	36.51	-1.04071	3.6747e-16	1.12997e-14	--	-	-	-	-	-	-	-	-
ncbi_443514	6642	6576	6993	2448	2486	2000	81.89	84.81	82.7	35.58	36.32	25.74	83.1333	32.5467	-1.35292	4.14735e-16	1.2711e-14	SLC1A1	solute carrier family 1 (neuronal/epithelial high affinity glutamate transporter, system Xag), member 1	Organismal Systems;Organismal Systems;Organismal Systems	Nervous system;Digestive system;Nervous system	ko04724//Glutamatergic synapse;ko04974//Protein digestion and absorption;ko04721//Synaptic vesicle cycle	K05612;K05612;K05612	GO:0005886//plasma membrane;GO:0031224//intrinsic component of membrane;GO:0031988//membrane-bounded vesicle	GO:0000099//sulfur amino acid transmembrane transporter activity;GO:0005283//sodium:amino acid symporter activity;GO:0005310//dicarboxylic acid transmembrane transporter activity	GO:0000101//sulfur amino acid transport;GO:0003333//amino acid transmembrane transport;GO:0015813//L-glutamate transport;GO:0043090//amino acid import;GO:0051259//protein oligomerization
ncbi_101104717	2753	2654	2891	530	864	552	46.4	46.8	46.73	10.53	17.25	9.72	46.6433	12.5	-1.89974	4.25766e-16	1.30276e-14	TMOD1	tropomodulin 1, transcript variant X1	-	-	-	-	GO:0005856//cytoskeleton;GO:0043234//protein complex;GO:0043292//contractile fiber	GO:0003779//actin binding	GO:0003012//muscle system process;GO:0007626//locomotory behavior;GO:0010927//cellular component assembly involved in morphogenesis;GO:0051693//actin filament capping
ncbi_101123672	3918	3739	4370	6043	9085	10617	35.36	35.3	37.83	64.3	97.15	100.04	36.1633	87.1633	1.26919	4.32133e-16	1.3179e-14	LOC101123672	complement C4-A, transcript variant X1	Human Diseases;Human Diseases;Organismal Systems;Human Diseases	Immune diseases;Infectious diseases;Immune system;Infectious diseases	ko05322//Systemic lupus erythematosus;ko05150//Staphylococcus aureus infection;ko04610//Complement and coagulation cascades;ko05133//Pertussis	K03989;K03989;K03989;K03989	GO:0044421//extracellular region part	-	GO:0002252//immune effector process;GO:0006952//defense response;GO:0010466//negative regulation of peptidase activity
ncbi_101117600	559	532	528	1373	861	1318	12.34	12.28	11.18	35.72	22.51	30.37	11.9333	29.5333	1.30735	4.38269e-16	1.33442e-14	LOC101117600	C-type lectin domain family 10 member A	-	-	-	-	-	-	-
ncbi_101120453	1072	1012	1241	2857	1767	2526	15.09	14.91	16.76	47.42	29.48	37.13	15.5867	38.01	1.28607	4.43339e-16	1.34765e-14	BCL2L15	BCL2-like 15	-	-	-	-	GO:0044444//cytoplasmic part	-	GO:0012501//programmed cell death
ncbi_101104026	285	252	318	1323	584	1159	25.08	23.2	26.85	137.28	60.91	106.51	25.0433	101.567	2.01993	4.54275e-16	1.37864e-14	S100A8	S100 calcium binding protein A8	Organismal Systems	Immune system	ko04657//IL-17 signaling pathway	K21127	GO:0016020//membrane;GO:0031988//membrane-bounded vesicle;GO:0043231//intracellular membrane-bounded organelle;GO:0043232//intracellular non-membrane-bounded organelle;GO:0044421//extracellular region part	GO:0015631//tubulin binding;GO:0035325//Toll-like receptor binding;GO:0046914//transition metal ion binding;GO:0050542//icosanoid binding	GO:0002791//regulation of peptide secretion;GO:0006954//inflammatory response;GO:0031349//positive regulation of defense response;GO:0043280//positive regulation of cysteine-type endopeptidase activity involved in apoptotic process;GO:0044248//cellular catabolic process;GO:0070486//leukocyte aggregation;GO:0071621//granulocyte chemotaxis;GO:0097193//intrinsic apoptotic signaling pathway
ncbi_101119674	757	608	701	224	230	194	4.75	3.99	4.22	1.66	1.71	1.27	4.32	1.54667	-1.48187	5.07092e-16	1.53642e-14	TTC28	tetratricopeptide repeat domain 28, transcript variant X1	-	-	-	-	GO:0044464//cell part	GO:0005515//protein binding	GO:0000278//mitotic cell cycle
ncbi_101116840	419	388	479	879	960	1733	3.68	3.56	4.03	9.09	9.98	15.87	3.75667	11.6467	1.63239	5.16613e-16	1.56017e-14	THBS2	thrombospondin 2, transcript variant X1	Environmental Information Processing;Human Diseases;Cellular Processes;Cellular Processes;Environmental Information Processing;Human Diseases	Signal transduction;Infectious diseases;Cellular community - eukaryotes;Transport and catabolism;Signaling molecules and interaction;Infectious diseases	ko04151//PI3K-Akt signaling pathway;ko05165//Human papillomavirus infection;ko04510//Focal adhesion;ko04145//Phagosome;ko04512//ECM-receptor interaction;ko05144//Malaria	K04659;K04659;K04659;K04659;K04659;K04659	GO:0030141//secretory granule;GO:0044420//extracellular matrix component	GO:0005539//glycosaminoglycan binding	GO:0022610//biological adhesion;GO:0045765//regulation of angiogenesis
ncbi_101115323	1740	1445	1734	457	438	298	12.65	10.99	12.09	3.92	3.77	2.26	11.91	3.31667	-1.84437	5.47199e-16	1.64986e-14	PHACTR1	phosphatase and actin regulator 1, transcript variant X1	-	-	-	-	GO:0043231//intracellular membrane-bounded organelle;GO:0044444//cytoplasmic part	GO:0019888//protein phosphatase regulator activity;GO:0019903//protein phosphatase binding	GO:0006928//movement of cell or subcellular component;GO:0019222//regulation of metabolic process;GO:0051017//actin filament bundle assembly
ncbi_101120990	288	284	265	56	72	47	2.58	2.66	2.28	0.59	0.76	0.44	2.50667	0.596667	-2.07077	5.98904e-16	1.8016e-14	EDA	ectodysplasin A, transcript variant X1	Environmental Information Processing;Environmental Information Processing	Signaling molecules and interaction;Signal transduction	ko04060//Cytokine-cytokine receptor interaction;ko04064//NF-kappa B signaling pathway	K05480;K05480	GO:0016021//integral component of membrane;GO:0031090//organelle membrane;GO:0044464//cell part	GO:0032813//tumor necrosis factor receptor superfamily binding	GO:0002376//immune system process;GO:0022405//hair cycle process;GO:0030177//positive regulation of Wnt signaling pathway;GO:0031589//cell-substrate adhesion;GO:0042345//regulation of NF-kappaB import into nucleus;GO:0042476//odontogenesis;GO:0048732//gland development;GO:0048869//cellular developmental process;GO:0051091//positive regulation of sequence-specific DNA binding transcription factor …
ncbi_101123648	843	820	870	188	293	252	5.76	5.86	5.7	1.51	2.37	1.8	5.77333	1.89333	-1.60848	5.99466e-16	1.8016e-14	ARHGAP23	Rho GTPase activating protein 23, transcript variant X1	-	-	-	-	GO:0031988//membrane-bounded vesicle	-	GO:0050794//regulation of cellular process
ncbi_101118688	214	208	225	542	357	541	4.04	4.11	4.08	12.07	7.99	10.67	4.07667	10.2433	1.32922	6.13316e-16	1.84024e-14	SPATS2	spermatogenesis associated, serine rich 2, transcript variant X1	-	-	-	-	-	-	-
ncbi_101121442	1941	1763	1980	662	789	666	29.44	27.97	28.81	11.84	14.18	10.55	28.74	12.19	-1.23736	6.20669e-16	1.8593e-14	HSPA12B	heat shock protein family A (Hsp70) member 12B	-	-	-	-	-	-	-
ncbi_101103321	452	554	558	1807	965	1626	5.75	7.37	6.81	27.09	14.54	21.59	6.64333	21.0733	1.66544	6.27979e-16	1.87817e-14	HERC6	HECT and RLD domain containing E3 ubiquitin protein ligase family member 6, transcript variant X1	-	-	-	-	GO:0043231//intracellular membrane-bounded organelle	GO:0019787//ubiquitin-like protein transferase activity	GO:0032446//protein modification by small protein conjugation
MSTRG.4740	812	759	730	294	265	334	17.48	17.09	15.07	7.46	6.76	7.51	16.5467	7.24333	-1.19181	7.65663e-16	2.27531e-14	--	Small ubiquitin-related modifier 1 [Bos mutus]	-	-	-	-	-	GO:0016647//oxidoreductase activity, acting on the CH-NH group of donors, oxygen as acceptor	GO:0006598//polyamine catabolic process
ncbi_101103040	964	854	972	278	329	246	13.36	12.38	12.92	4.54	5.4	3.56	12.8867	4.5	-1.51788	8.2999e-16	2.46252e-14	FOXO4	forkhead box O4	Environmental Information Processing;Environmental Information Processing	Signal transduction;Signal transduction	ko04014//Ras signaling pathway;ko04068//FoxO signaling pathway	K12358;K12358	-	-	-
ncbi_101108464	65	65	62	150	145	167	1.07	1.12	0.98	2.91	2.83	2.87	1.05667	2.87	1.44153	8.87539e-16	2.62071e-14	PADI2	peptidyl arginine deiminase, type II, transcript variant X1	-	-	-	-	GO:0000785//chromatin;GO:0031988//membrane-bounded vesicle	GO:0035258//steroid hormone receptor binding;GO:0046872//metal ion binding	GO:0001672//regulation of chromatin assembly or disassembly;GO:0001960//negative regulation of cytokine-mediated signaling pathway;GO:0002689//negative regulation of leukocyte chemotaxis;GO:0006338//chromatin remodeling;GO:0030518//intracellular steroid hormone receptor signaling pathway;GO:0036414//histone citrullination;GO:0048856//anatomical structure development
ncbi_101103177	4865	4460	5244	1227	1706	1178	124.3	119.21	128.52	36.96	51.65	31.43	124.01	40.0133	-1.6319	9.0854e-16	2.67846e-14	EHD2	EH domain containing 2, transcript variant X1	Cellular Processes	Transport and catabolism	ko04144//Endocytosis	K12469	GO:0010008//endosome membrane;GO:0031988//membrane-bounded vesicle;GO:0044459//plasma membrane part	GO:0005515//protein binding;GO:0032550//purine ribonucleoside binding	GO:0007009//plasma membrane organization;GO:0010831//positive regulation of myotube differentiation;GO:0016192//vesicle-mediated transport;GO:0030036//actin cytoskeleton organization;GO:0032388//positive regulation of intracellular transport
ncbi_101115082	6817	6526	7086	1846	1943	1225	88.33	88.45	88.07	28.2	29.83	16.57	88.2833	24.8667	-1.82793	9.19654e-16	2.70693e-14	GJA5	gap junction protein alpha 5	-	-	-	-	GO:0016021//integral component of membrane;GO:0043234//protein complex;GO:0044291//cell-cell contact zone	GO:0086075//gap junction channel activity involved in cardiac conduction electrical coupling	GO:0002027//regulation of heart rate;GO:0003014//renal system process;GO:0003184//pulmonary valve morphogenesis;GO:0003231//cardiac ventricle development;GO:0003254//regulation of membrane depolarization;GO:0003283//atrial septum development;GO:0007043//cell-cell junction assembly;GO:0008217//regulation of blood pressure;GO:0009790//embryo development;GO:0035108//limb morphogenesis;GO:0044060//re…
ncbi_101110657	1329	1177	1365	474	386	351	24.66	22.85	24.3	10.37	8.49	6.8	23.9367	8.55333	-1.48466	9.77181e-16	2.87171e-14	LOC101110657	bifunctional 3'-phosphoadenosine 5'-phosphosulfate synthase 2-like	-	-	-	-	-	-	-
ncbi_101107282	292	270	289	45	78	67	0.84	0.82	0.8	0.15	0.27	0.2	0.82	0.206667	-1.98832	9.82405e-16	2.8825e-14	FRAS1	Fraser extracellular matrix complex subunit 1, transcript variant X1	Environmental Information Processing	Signaling molecules and interaction	ko04512//ECM-receptor interaction	K23379	GO:0005604//basement membrane;GO:0031224//intrinsic component of membrane	-	GO:0001656//metanephros development;GO:0008104//protein localization;GO:0035108//limb morphogenesis;GO:0044763//single-organism cellular process;GO:0048729//tissue morphogenesis
ncbi_101115344	294	265	292	75	85	98	2.76	2.6	2.63	0.83	0.95	0.96	2.66333	0.913333	-1.54402	9.99108e-16	2.9227e-14	PCYT1B	phosphate cytidylyltransferase 1, choline, beta, transcript variant X1	Metabolism;Metabolism;Human Diseases;Metabolism	Global and overview maps;Lipid metabolism;Cancers;Metabolism of other amino acids	ko01100//Metabolic pathways;ko00564//Glycerophospholipid metabolism;ko05231//Choline metabolism in cancer;ko00440//Phosphonate and phosphinate metabolism	K00968;K00968;K00968;K00968	-	-	GO:0008152//metabolic process;GO:0048232//male gamete generation
ncbi_100170320	553	542	597	200	214	190	20.18	20.69	20.9	8.6	9.25	7.24	20.59	8.36333	-1.29979	9.99255e-16	2.9227e-14	ADRB2	adrenoceptor beta 2	Environmental Information Processing;Environmental Information Processing;Environmental Information Processing;Environmental Information Processing;Organismal Systems;Organismal Systems;Organismal Systems;Organismal Systems	Signaling molecules and interaction;Signal transduction;Signal transduction;Signal transduction;Circulatory system;Digestive system;Endocrine system;Endocrine system	ko04080//Neuroactive ligand-receptor interaction;ko04020//Calcium signaling pathway;ko04024//cAMP signaling pathway;ko04022//cGMP - PKG signaling pathway;ko04261//Adrenergic signaling in cardiomyocytes;ko04970//Salivary secretion;ko04924//Renin secretion;ko04923//Regulation of lipolysis in adipocyte	K04142;K04142;K04142;K04142;K04142;K04142;K04142;K04142	GO:0005886//plasma membrane;GO:0016021//integral component of membrane;GO:0043231//intracellular membrane-bounded organelle;GO:0043234//protein complex	GO:0004939//beta-adrenergic receptor activity;GO:0016247//channel regulator activity;GO:0019899//enzyme binding;GO:0046983//protein dimerization activity;GO:1901338//catecholamine binding	GO:0001659//temperature homeostasis;GO:0001894//tissue homeostasis;GO:0002029//desensitization of G-protein coupled receptor protein signaling pathway;GO:0003044//regulation of systemic arterial blood pressure mediated by a chemical signal;GO:0003085//negative regulation of systemic arterial blood pressure;GO:0006357//regulation of transcription from RNA polymerase II promoter;GO:0006814//sodium …
ncbi_105602425	225	235	228	58	63	61	1.42	1.55	1.38	0.43	0.47	0.4	1.45	0.433333	-1.7425	1.02536e-15	2.99433e-14	LOC105602425	zinc finger protein 862-like	-	-	-	-	-	-	-
ncbi_101115778	0	0	0	149	93	134	0	0	0	5.04	3.16	4.01	0.001	4.07	11.9908	1.03302e-15	3.00725e-14	LOC101115778	sulfotransferase 1C1	-	-	-	-	GO:0044424//intracellular part	GO:0008146//sulfotransferase activity	GO:0044237//cellular metabolic process
ncbi_101119388	185	216	192	574	475	1092	3.92	4.79	3.9	14.34	11.93	24.17	4.20333	16.8133	2	1.03724e-15	3.0148e-14	B4GALNT1	beta-1,4-N-acetyl-galactosaminyl transferase 1, transcript variant X1	Metabolism;Metabolism	Global and overview maps;Glycan biosynthesis and metabolism	ko01100//Metabolic pathways;ko00604//Glycosphingolipid biosynthesis - ganglio series	K00725;K00725	GO:0031228//intrinsic component of Golgi membrane	GO:0016757//transferase activity, transferring glycosyl groups	GO:0006664//glycolipid metabolic process;GO:0030258//lipid modification;GO:0048232//male gamete generation;GO:0051235//maintenance of location
ncbi_105616540	239	258	209	53	35	33	2.49	2.81	2.09	0.65	0.43	0.36	2.46333	0.48	-2.35951	1.05939e-15	3.07439e-14	LOC105616540	kazrin-like	-	-	-	-	GO:0005911//cell-cell junction	-	-
ncbi_101121833	504	425	468	166	159	161	5.11	4.51	4.55	1.98	1.91	1.7	4.72333	1.86333	-1.34192	1.07335e-15	3.11004e-14	C2H8orf58	chromosome 2 open reading frame, human C8orf58	-	-	-	-	-	-	-
ncbi_101121719	12	5	9	86	61	72	0.1	0.04	0.06	0.78	0.56	0.58	0.0666667	0.64	3.26303	1.11299e-15	3.21987e-14	ADGRF2	adhesion G protein-coupled receptor F2, transcript variant X1	-	-	-	-	GO:0031224//intrinsic component of membrane	GO:0004888//transmembrane signaling receptor activity	GO:0007166//cell surface receptor signaling pathway
ncbi_101120081	1658	1555	1685	362	333	181	17	16.68	16.58	4.38	4.05	1.94	16.7533	3.45667	-2.27699	1.17357e-15	3.38985e-14	SPOCK1	sparc/osteonectin, cwcv and kazal-like domains proteoglycan (testican) 1, transcript variant X1	-	-	-	-	GO:0005737//cytoplasm;GO:0031012//extracellular matrix;GO:0033267//axon part;GO:0044421//extracellular region part;GO:0045202//synapse	GO:0004866//endopeptidase inhibitor activity;GO:0046872//metal ion binding	GO:0007162//negative regulation of cell adhesion;GO:0007417//central nervous system development;GO:0010466//negative regulation of peptidase activity;GO:0010975//regulation of neuron projection development;GO:0016477//cell migration
ncbi_101114376	2913	2600	2822	1007	1228	1117	17.31	16.17	16.09	7.06	8.65	6.93	16.5233	7.54667	-1.13059	1.23301e-15	3.55051e-14	ARHGAP21	Rho GTPase activating protein 21, transcript variant X1	-	-	-	-	-	-	-
ncbi_101101931	641	569	667	1249	895	1410	23.15	21.5	23.16	53.11	38.42	53.26	22.6033	48.2633	1.09439	1.2464e-15	3.57388e-14	GMDS	GDP-mannose 4,6-dehydratase, transcript variant X1	Metabolism;Metabolism;Metabolism	Global and overview maps;Carbohydrate metabolism;Carbohydrate metabolism	ko01100//Metabolic pathways;ko00520//Amino sugar and nucleotide sugar metabolism;ko00051//Fructose and mannose metabolism	K01711;K01711;K01711	GO:0031988//membrane-bounded vesicle;GO:0044424//intracellular part	GO:0016836//hydro-lyase activity;GO:0043168//anion binding;GO:0048037//cofactor binding	GO:0007166//cell surface receptor signaling pathway;GO:0042350//GDP-L-fucose biosynthetic process
MSTRG.1233	62	59	60	308	149	273	0.47	0.47	0.44	2.77	1.35	2.17	0.46	2.09667	2.18839	1.2469e-15	3.57388e-14	--	reverse transcriptase-like [Bos taurus]	-	-	-	-	-	-	-
ncbi_808250	19861	21608	21352	6181	3904	3425	867.32	987.16	894.41	318.22	202.01	156.19	916.297	225.473	-2.02286	1.26066e-15	3.60773e-14	ND2	--	Metabolism;Human Diseases;Human Diseases;Organismal Systems;Organismal Systems;Human Diseases;Metabolism	Global and overview maps;Neurodegenerative diseases;Neurodegenerative diseases;Environmental adaptation;Nervous system;Neurodegenerative diseases;Energy metabolism	ko01100//Metabolic pathways;ko05010//Alzheimer disease;ko05016//Huntington disease;ko04714//Thermogenesis;ko04723//Retrograde endocannabinoid signaling;ko05012//Parkinson disease;ko00190//Oxidative phosphorylation	K03879;K03879;K03879;K03879;K03879;K03879;K03879	-	-	-
MSTRG.2181	377	358	447	697	1252	1243	5.41	5.37	6.14	11.78	21.27	18.6	5.64	17.2167	1.61004	1.28727e-15	3.67821e-14	--	leucine-rich repeat LGI family member 3 isoform X2 [Bos taurus]	-	-	-	-	-	-	-
ncbi_101109804	4192	4053	4084	1541	1666	1390	26.83	27.14	25.07	11.63	12.63	9.29	26.3467	11.1833	-1.23627	1.36755e-15	3.90161e-14	SECISBP2L	SECIS binding protein 2-like	-	-	-	-	-	-	-
ncbi_101107654	315	346	317	611	971	1308	13.24	15.21	12.78	30.27	48.34	57.38	13.7433	45.33	1.72173	1.3912e-15	3.963e-14	RARRES1	retinoic acid receptor responder (tazarotene induced) 1	-	-	-	-	GO:0031988//membrane-bounded vesicle	-	-
ncbi_101120093	997	943	1014	10251	4051	13301	57.07	56.46	55.67	691.75	274.75	794.91	56.4	587.137	3.37993	1.39622e-15	3.97002e-14	LOC101120093	C-C motif chemokine 2	Human Diseases;Environmental Information Processing;Human Diseases;Organismal Systems;Organismal Systems;Human Diseases;Human Diseases;Human Diseases;Human Diseases;Human Diseases;Environmental Information Processing;Human Diseases;Environmental Information Processing;Organismal Systems;Human Diseases	Infectious diseases;Signaling molecules and interaction;Infectious diseases;Immune system;Immune system;Infectious diseases;Infectious disease: bacterial;Immune diseases;Cardiovascular diseases;Infectious diseases;Signal transduction;Endocrine and metabolic diseases;Signaling molecules and interaction;Immune system;Infectious diseases	ko05168//Herpes simplex infection;ko04060//Cytokine-cytokine receptor interaction;ko05163//Human cytomegalovirus infection;ko04062//Chemokine signaling pathway;ko04621//NOD-like receptor signaling pathway;ko05164//Influenza A;ko05135//Yersinia infection;ko05323//Rheumatoid arthritis;ko05418//Fluid shear stress and atherosclerosis;ko05142//Chagas disease (American trypanosomiasis);ko04668//TNF sig…	K14624;K14624;K14624;K14624;K14624;K14624;K14624;K14624;K14624;K14624;K14624;K14624;K14624;K14624;K14624	GO:0044421//extracellular region part	GO:0005125//cytokine activity;GO:0048020//CCR chemokine receptor binding	GO:0001817//regulation of cytokine production;GO:0002690//positive regulation of leukocyte chemotaxis;GO:0002699//positive regulation of immune effector process;GO:0006996//organelle organization;GO:0007166//cell surface receptor signaling pathway;GO:0008347//glial cell migration;GO:0010557//positive regulation of macromolecule biosynthetic process;GO:0014070//response to organic cyclic compound;…
ncbi_101116915	4340	4181	4448	1026	1480	982	31.07	30.88	29.78	8.17	12.41	7	30.5767	9.19333	-1.73377	1.44213e-15	4.08927e-14	ADGRG6	adhesion G protein-coupled receptor G6, transcript variant X6	-	-	-	-	GO:0031224//intrinsic component of membrane	GO:0038023//signaling receptor activity	GO:0007166//cell surface receptor signaling pathway
ncbi_101115808	350	311	354	78	105	115	2.79	2.59	2.71	0.73	0.99	0.96	2.69667	0.893333	-1.59391	1.46119e-15	4.137e-14	LOC101115808	ATP-binding cassette sub-family A member 9, transcript variant X1	Environmental Information Processing	Membrane transport	ko02010//ABC transporters	K05651	-	-	-
ncbi_101108516	1627	1762	1687	693	723	702	8.14	9.31	8.2	4.16	4.37	3.69	8.55	4.07333	-1.06971	1.48739e-15	4.20477e-14	NIPBL	Nipped-B homolog (Drosophila), transcript variant X1	-	-	-	-	GO:0031988//membrane-bounded vesicle;GO:0043231//intracellular membrane-bounded organelle;GO:0043234//protein complex	GO:0019899//enzyme binding;GO:0019904//protein domain specific binding;GO:0032403//protein complex binding	GO:0001503//ossification;GO:0006357//regulation of transcription from RNA polymerase II promoter;GO:0007417//central nervous system development;GO:0008104//protein localization;GO:0010165//response to X-ray;GO:0030154//cell differentiation;GO:0030326//embryonic limb morphogenesis;GO:0031058//positive regulation of histone modification;GO:0033554//cellular response to stress;GO:0034086//maintenanc…
ncbi_101104118	290	266	259	76	79	79	3.8	3.65	3.26	1.17	1.23	1.08	3.57	1.16	-1.6218	1.66735e-15	4.6779e-14	NPTX2	neuronal pentraxin II, transcript variant X1	-	-	-	-	-	GO:0043169//cation binding	GO:0007612//learning
ncbi_101122537	3353	3011	3319	1454	1348	1313	27.93	26.43	26.87	14.09	13.36	11.18	27.0767	12.8767	-1.07229	1.73166e-15	4.8437e-14	MAP3K3	mitogen-activated protein kinase kinase kinase 3, transcript variant X1	Environmental Information Processing;Human Diseases;Human Diseases;Organismal Systems;Organismal Systems	Signal transduction;Infectious diseases;Cancer: overview;Nervous system;Endocrine system	ko04010//MAPK signaling pathway;ko05166//HTLV-I infection;ko05235//PD-L1 expression and PD-1 checkpoint pathway in cancer;ko04722//Neurotrophin signaling pathway;ko04912//GnRH signaling pathway	K04421;K04421;K04421;K04421;K04421	-	-	-
ncbi_101105089	716	713	773	177	109	82	14.86	15.48	15.39	4.33	2.68	1.78	15.2433	2.93	-2.37921	1.73779e-15	4.85354e-14	FMO1	flavin containing monooxygenase 1	Metabolism	Xenobiotics biodegradation and metabolism	ko00982//Drug metabolism - cytochrome P450	K00485	GO:0031090//organelle membrane;GO:0031224//intrinsic component of membrane;GO:0043231//intracellular membrane-bounded organelle	GO:0000166//nucleotide binding;GO:0016709//oxidoreductase activity, acting on paired donors, with incorporation or reduction of molecular oxygen, NAD(P)H as one donor, and incorporation of one atom of oxygen	GO:0019748//secondary metabolic process;GO:0044237//cellular metabolic process;GO:0055114//oxidation-reduction process
ncbi_101123514	1114	1079	1226	460	513	497	6.79	6.88	7.17	3.3	3.7	3.16	6.94667	3.38667	-1.03645	1.75105e-15	4.87591e-14	NHLRC2	NHL repeat containing 2, transcript variant X1	-	-	-	-	-	-	-
ncbi_101118186	747	647	855	232	196	159	20.61	18.68	22.63	7.55	6.41	4.58	20.64	6.18	-1.73976	1.82674e-15	5.07905e-14	KLF2	Kruppel-like factor 2, transcript variant X1	Environmental Information Processing;Human Diseases;Environmental Information Processing	Signal transduction;Cardiovascular diseases;Signal transduction	ko04371//Apelin signaling pathway;ko05418//Fluid shear stress and atherosclerosis;ko04068//FoxO signaling pathway	K17845;K17845;K17845	-	GO:0003677//DNA binding	GO:0002262//myeloid cell homeostasis;GO:0010604//positive regulation of macromolecule metabolic process;GO:0014070//response to organic cyclic compound;GO:0030154//cell differentiation;GO:0034097//response to cytokine;GO:0034616//response to laminar fluid shear stress;GO:0043618//regulation of transcription from RNA polymerase II promoter in response to stress;GO:0048513//animal organ development…
ncbi_101114274	113	105	101	229	196	285	2.01	1.95	1.72	4.8	4.13	5.29	1.89333	4.74	1.32396	1.91285e-15	5.31052e-14	TGM1	transglutaminase 1	-	-	-	-	GO:0005911//cell-cell junction;GO:0031988//membrane-bounded vesicle;GO:0044425//membrane part	GO:0043169//cation binding	GO:0006464//cellular protein modification process;GO:0009653//anatomical structure morphogenesis;GO:0009913//epidermal cell differentiation
ncbi_101106727	915	975	1069	2015	1399	2114	26.01	29.12	29.23	67.76	47.24	63	28.12	59.3333	1.07725	1.97363e-15	5.47108e-14	CD2	CD2 molecule, transcript variant X1	Environmental Information Processing;Organismal Systems	Signaling molecules and interaction;Immune system	ko04514//Cell adhesion molecules (CAMs);ko04640//Hematopoietic cell lineage	K06449;K06449	GO:0030054//cell junction;GO:0031225//anchored component of membrane;GO:0044459//plasma membrane part	GO:0046983//protein dimerization activity	GO:0016337//single organismal cell-cell adhesion;GO:0032680//regulation of tumor necrosis factor production;GO:0032729//positive regulation of interferon-gamma production;GO:0032757//positive regulation of interleukin-8 production
ncbi_101110193	1422	1250	1440	407	398	277	15.8	14.53	15.35	5.33	5.24	3.21	15.2267	4.59333	-1.72899	2.03994e-15	5.64647e-14	MYRF	myelin regulatory factor, transcript variant X1	-	-	-	-	GO:0043231//intracellular membrane-bounded organelle	GO:0001071//nucleic acid binding transcription factor activity	GO:0006355//regulation of transcription, DNA-templated;GO:0021782//glial cell development;GO:0031641//regulation of myelination;GO:0032291//axon ensheathment in central nervous system;GO:0043217//myelin maintenance
ncbi_443040	18	16	14	118	68	97	0.67	0.44	0.34	4.74	2.41	2.68	0.483333	3.27667	2.76114	2.12601e-15	5.87595e-14	CTLA4	cytotoxic T-lymphocyte-associated protein 4	Environmental Information Processing;Human Diseases;Organismal Systems;Human Diseases	Signaling molecules and interaction;Immune diseases;Immune system;Immune diseases	ko04514//Cell adhesion molecules (CAMs);ko05323//Rheumatoid arthritis;ko04660//T cell receptor signaling pathway;ko05320//Autoimmune thyroid disease	K06538;K06538;K06538;K06538	GO:0030139//endocytic vesicle;GO:0031224//intrinsic component of membrane;GO:0044459//plasma membrane part	-	GO:0030888//regulation of B cell proliferation;GO:0033554//cellular response to stress;GO:0042981//regulation of apoptotic process;GO:0045581//negative regulation of T cell differentiation;GO:0050851//antigen receptor-mediated signaling pathway
ncbi_101121040	934	909	994	387	410	387	18.21	18.53	18.53	8.94	9.48	7.91	18.4233	8.77667	-1.06979	2.13706e-15	5.89771e-14	EMB	embigin, transcript variant X4	-	-	-	-	-	-	-
ncbi_106992022	468	443	525	183	168	193	28.43	28.15	30.59	13.11	12.09	12.24	29.0567	12.48	-1.21925	2.14916e-15	5.9223e-14	LOC106992022	apolipoprotein L3-like	-	-	-	-	-	-	-
ncbi_101113817	24	18	22	147	77	123	0.74	0.58	0.65	5.32	2.8	3.94	0.656667	4.02	2.61396	2.15324e-15	5.92475e-14	LOC101113817	guanylate-binding protein 1-like, transcript variant X1	-	-	-	-	-	GO:0017111//nucleoside-triphosphatase activity;GO:0032550//purine ribonucleoside binding	-
ncbi_101122117	557	512	566	220	198	209	7.43	7.14	7.24	3.46	3.13	2.91	7.27	3.16667	-1.19899	2.16346e-15	5.94407e-14	SYBU	syntabulin (syntaxin-interacting), transcript variant X1	-	-	-	-	-	GO:0008092//cytoskeletal protein binding	-
ncbi_101112882	2645	2595	2778	892	902	673	26.54	27.5	26.69	10.82	10.93	7.26	26.91	9.67	-1.47655	2.27334e-15	6.23675e-14	EPB41L5	erythrocyte membrane protein band 4.1 like 5, transcript variant X5	-	-	-	-	GO:0005924//cell-substrate adherens junction;GO:0031253//cell projection membrane;GO:0043231//intracellular membrane-bounded organelle;GO:0043232//intracellular non-membrane-bounded organelle	GO:0005515//protein binding	GO:0000578//embryonic axis specification;GO:0001840//neural plate development;GO:0001954//positive regulation of cell-matrix adhesion;GO:0006929//substrate-dependent cell migration;GO:0007162//negative regulation of cell adhesion;GO:0008078//mesodermal cell migration;GO:0009952//anterior/posterior pattern specification;GO:0010468//regulation of gene expression;GO:0010632//regulation of epithelial…
ncbi_101115122	1027	971	969	401	427	426	30.58	30.25	27.68	14.08	15.07	13.25	29.5033	14.1333	-1.06178	2.28782e-15	6.26722e-14	MVB12A	multivesicular body subunit 12A, transcript variant X1	Cellular Processes	Transport and catabolism	ko04144//Endocytosis	K12186	GO:0010008//endosome membrane;GO:0016234//inclusion body;GO:0031988//membrane-bounded vesicle;GO:0044430//cytoskeletal part	GO:0019904//protein domain specific binding;GO:0032182//ubiquitin-like protein binding	GO:0007173//epidermal growth factor receptor signaling pathway;GO:0008104//protein localization;GO:0051234//establishment of localization
ncbi_101111037	1683	1601	1707	3507	2988	6067	25.79	25.66	25.09	63.35	54.25	97.06	25.5133	71.5533	1.48777	2.34978e-15	6.42747e-14	FMOD	fibromodulin	Environmental Information Processing	Signal transduction	ko04350//TGF-beta signaling pathway	K08121	GO:0031012//extracellular matrix;GO:0044421//extracellular region part;GO:0044464//cell part	-	-
ncbi_101118743	286	244	317	448	451	609	13.29	11.86	14.13	24.55	24.84	29.56	13.0933	26.3167	1.00714	2.36488e-15	6.45926e-14	POLD4	polymerase (DNA-directed), delta 4, accessory subunit, transcript variant X1	Genetic Information Processing;Genetic Information Processing;Genetic Information Processing;Genetic Information Processing;Genetic Information Processing	Replication and repair;Replication and repair;Replication and repair;Replication and repair;Replication and repair	ko03420//Nucleotide excision repair;ko03440//Homologous recombination;ko03030//DNA replication;ko03410//Base excision repair;ko03430//Mismatch repair	K03505;K03505;K03505;K03505;K03505	GO:0043231//intracellular membrane-bounded organelle	GO:0034061//DNA polymerase activity	GO:0006259//DNA metabolic process
ncbi_101121209	10125	10364	10385	3664	3401	2700	64.01	68.54	62.97	27.31	25.48	17.82	65.1733	23.5367	-1.46937	2.36865e-15	6.46006e-14	ADGRF5	adhesion G protein-coupled receptor F5, transcript variant X1	-	-	-	-	GO:0031224//intrinsic component of membrane;GO:0031982//vesicle;GO:0044464//cell part	GO:0038023//signaling receptor activity	GO:0006629//lipid metabolic process;GO:0007166//cell surface receptor signaling pathway;GO:0015980//energy derivation by oxidation of organic compounds;GO:0030154//cell differentiation;GO:0033500//carbohydrate homeostasis;GO:0048875//chemical homeostasis within a tissue
ncbi_101110467	182	161	141	567	378	959	5.42	4.88	3.85	19.64	13.19	29.79	4.71667	20.8733	2.14582	2.42757e-15	6.61104e-14	TMEM45A	transmembrane protein 45A, transcript variant X5	-	-	-	-	-	-	-
ncbi_101122759	245	237	285	54	74	57	1.91	1.93	2.13	0.5	0.68	0.46	1.99	0.546667	-1.86404	2.45638e-15	6.67969e-14	NR4A3	nuclear receptor subfamily 4 group A member 3, transcript variant X1	Human Diseases	Cancers	ko05202//Transcriptional misregulation in cancers	K08559	GO:0043231//intracellular membrane-bounded organelle;GO:0043234//protein complex	GO:0000981//RNA polymerase II transcription factor activity, sequence-specific DNA binding;GO:0003677//DNA binding;GO:0038023//signaling receptor activity;GO:0046914//transition metal ion binding	GO:0000302//response to reactive oxygen species;GO:0001704//formation of primary germ layer;GO:0006357//regulation of transcription from RNA polymerase II promoter;GO:0009755//hormone-mediated signaling pathway;GO:0021543//pallium development;GO:0035239//tube morphogenesis;GO:0043065//positive regulation of apoptotic process;GO:0043066//negative regulation of apoptotic process;GO:0050905//neuromu…
ncbi_101109927	276	246	292	86	70	76	3.09	2.88	3.13	1.13	0.93	0.89	3.03333	0.983333	-1.62515	2.644e-15	7.17938e-14	DAGLA	diacylglycerol lipase, alpha, transcript variant X1	Organismal Systems;Organismal Systems	Nervous system;Endocrine system	ko04723//Retrograde endocannabinoid signaling;ko04925//Aldosterone synthesis and secretion	K13806;K13806	GO:0033267//axon part	GO:0003824//catalytic activity	GO:0001676//long-chain fatty acid metabolic process;GO:0030154//cell differentiation;GO:0038171//cannabinoid signaling pathway;GO:0042133//neurotransmitter metabolic process;GO:0046339//diacylglycerol metabolic process;GO:0061351//neural precursor cell proliferation
ncbi_101117394	809	843	833	303	328	390	3.6	3.93	3.56	1.59	1.71	1.8	3.69667	1.7	-1.12069	2.71498e-15	7.35064e-14	ATRX	alpha thalassemia/mental retardation syndrome X-linked, transcript variant X1	-	-	-	-	GO:0000792//heterochromatin;GO:0043231//intracellular membrane-bounded organelle;GO:0043234//protein complex	GO:0003676//nucleic acid binding;GO:0008094//DNA-dependent ATPase activity;GO:0019904//protein domain specific binding;GO:0032550//purine ribonucleoside binding;GO:0042393//histone binding;GO:0046914//transition metal ion binding	GO:0000122//negative regulation of transcription from RNA polymerase II promoter;GO:0002064//epithelial cell development;GO:0006334//nucleosome assembly;GO:0016568//chromatin modification;GO:0032204//regulation of telomere maintenance;GO:0033262//regulation of nuclear cell cycle DNA replication;GO:0035295//tube development;GO:0042770//signal transduction in response to DNA damage;GO:0048232//male…
MSTRG.3372	569	479	578	967	1501	2124	8.85	7.79	8.62	17.73	27.66	34.49	8.42	26.6267	1.66098	2.98347e-15	8.04237e-14	COL5A1	collagen alpha-1(V) chain-like [Myotis lucifugus]	Organismal Systems	Digestive system	ko04974//Protein digestion and absorption	K19721	GO:0005583//fibrillar collagen trimer;GO:0031988//membrane-bounded vesicle;GO:0044432//endoplasmic reticulum part	GO:0001948//glycoprotein binding;GO:0005102//receptor binding;GO:0005198//structural molecule activity;GO:0005539//glycosaminoglycan binding;GO:0019838//growth factor binding;GO:0043169//cation binding	GO:0001944//vasculature development;GO:0009059//macromolecule biosynthetic process;GO:0009100//glycoprotein metabolic process;GO:0022411//cellular component disassembly;GO:0022610//biological adhesion;GO:0030198//extracellular matrix organization;GO:0032963//collagen metabolic process;GO:0044319//wound healing, spreading of cells;GO:0045596//negative regulation of cell differentiation;GO:0048562/…
ncbi_101113174	6672	6681	6900	2744	2885	2505	44.32	46.42	43.96	21.49	22.71	17.37	44.9	20.5233	-1.12945	2.98916e-15	8.04603e-14	IL6ST	interleukin 6 signal transducer	Human Diseases;Environmental Information Processing;Human Diseases;Human Diseases;Environmental Information Processing;Organismal Systems;Cellular Processes;Environmental Information Processing	Cancers;Signaling molecules and interaction;Cancers;Infectious diseases;Signal transduction;Immune system;Cellular community - eukaryotes;Signaling molecules and interaction	ko05200//Pathways in cancer;ko04060//Cytokine-cytokine receptor interaction;ko05203//Viral carcinogenesis;ko05167//Kaposi sarcoma-associated herpesvirus infection;ko04630//Jak-STAT signaling pathway;ko04659//Th17 cell differentiation;ko04550//Signaling pathways regulating pluripotency of stem cells;ko04061//Viral protein interaction with cytokine and cytokine receptor	K05060;K05060;K05060;K05060;K05060;K05060;K05060;K05060	GO:0005887//integral component of plasma membrane;GO:0031988//membrane-bounded vesicle;GO:0043005//neuron projection;GO:0043235//receptor complex;GO:0044297//cell body;GO:0044421//extracellular region part	GO:0004897//ciliary neurotrophic factor receptor activity;GO:0005126//cytokine receptor binding;GO:0019838//growth factor binding	GO:0001960//negative regulation of cytokine-mediated signaling pathway;GO:0006073//cellular glucan metabolic process;GO:0007167//enzyme linked receptor protein signaling pathway;GO:0007219//Notch signaling pathway;GO:0042129//regulation of T cell proliferation;GO:0042510//regulation of tyrosine phosphorylation of Stat1 protein;GO:0042516//regulation of tyrosine phosphorylation of Stat3 protein;GO…
ncbi_101113938	997	989	1064	261	355	248	11.52	11.96	11.8	3.56	4.86	2.99	11.76	3.80333	-1.62855	3.02166e-15	8.12175e-14	PTPN21	protein tyrosine phosphatase, non-receptor type 21, transcript variant X1	-	-	-	-	GO:0043232//intracellular non-membrane-bounded organelle	GO:0004721//phosphoprotein phosphatase activity	GO:0006470//protein dephosphorylation
ncbi_101108759	238	225	254	63	35	42	2.2	2.18	2.26	0.69	0.38	0.41	2.21333	0.493333	-2.16559	3.09429e-15	8.30496e-14	GDAP1	ganglioside induced differentiation associated protein 1, transcript variant X1	-	-	-	-	GO:0031306//intrinsic component of mitochondrial outer membrane	-	GO:0001101//response to acid chemical;GO:0006605//protein targeting;GO:0007005//mitochondrion organization
ncbi_101109719	1881	1833	1978	680	849	860	6.78	6.91	6.84	2.89	3.62	3.23	6.84333	3.24667	-1.07574	3.12483e-15	8.37482e-14	TAOK1	TAO kinase 1	Environmental Information Processing	Signal transduction	ko04010//MAPK signaling pathway	K04429	GO:0031988//membrane-bounded vesicle	GO:0004672//protein kinase activity;GO:0032550//purine ribonucleoside binding	GO:0000077//DNA damage checkpoint;GO:0006464//cellular protein modification process;GO:0032874//positive regulation of stress-activated MAPK cascade
ncbi_101103481	87	101	134	252	220	275	0.45	0.54	0.66	1.53	1.34	1.47	0.55	1.44667	1.39523	3.39087e-15	9.04866e-14	ROS1	ROS proto-oncogene 1, receptor tyrosine kinase, transcript variant X1	-	-	-	-	GO:0031224//intrinsic component of membrane	GO:0004713//protein tyrosine kinase activity;GO:0019902//phosphatase binding;GO:0032550//purine ribonucleoside binding	GO:0006468//protein phosphorylation;GO:0007167//enzyme linked receptor protein signaling pathway;GO:0010468//regulation of gene expression;GO:0040007//growth;GO:0043408//regulation of MAPK cascade;GO:0044070//regulation of anion transport;GO:0048232//male gamete generation;GO:0048869//cellular developmental process
ncbi_101110314	1051	844	992	357	352	318	8.68	7.33	7.93	3.52	3.44	2.74	7.98	3.23333	-1.30337	3.64991e-15	9.71201e-14	PRKCE	protein kinase C, epsilon, transcript variant X1	Cellular Processes;Environmental Information Processing;Human Diseases;Environmental Information Processing;Organismal Systems;Environmental Information Processing;Organismal Systems;Human Diseases;Organismal Systems;Human Diseases;Organismal Systems;Human Diseases	Cellular community - eukaryotes;Signal transduction;Cancers;Signal transduction;Circulatory system;Signal transduction;Sensory system;Endocrine and metabolic diseases;Endocrine system;Endocrine and metabolic diseases;Immune system;Endocrine and metabolic diseases	ko04530//Tight junction;ko04022//cGMP - PKG signaling pathway;ko05206//MicroRNAs in cancer;ko04371//Apelin signaling pathway;ko04270//Vascular smooth muscle contraction;ko04071//Sphingolipid signaling pathway;ko04750//Inflammatory mediator regulation of TRP channels;ko04931//Insulin resistance;ko04925//Aldosterone synthesis and secretion;ko04933//AGE-RAGE signaling pathway in diabetic complicatio…	K18050;K18050;K18050;K18050;K18050;K18050;K18050;K18050;K18050;K18050;K18050;K18050	GO:0016020//membrane;GO:0043231//intracellular membrane-bounded organelle;GO:0043232//intracellular non-membrane-bounded organelle;GO:0044444//cytoplasmic part	GO:0003779//actin binding;GO:0004697//protein kinase C activity;GO:0030234//enzyme regulator activity;GO:0030545//receptor regulator activity;GO:0032550//purine ribonucleoside binding;GO:0043168//anion binding;GO:0043169//cation binding	GO:0001666//response to hypoxia;GO:0001932//regulation of protein phosphorylation;GO:0002275//myeloid cell activation involved in immune response;GO:0006629//lipid metabolic process;GO:0007166//cell surface receptor signaling pathway;GO:0007626//locomotory behavior;GO:0009896//positive regulation of catabolic process;GO:0010469//regulation of receptor activity;GO:0010632//regulation of epithelial…
MSTRG.3467	4724	4650	5000	2005	2140	1902	46.97	48.28	47.64	23.54	25.26	19.71	47.63	22.8367	-1.06052	3.66579e-15	9.74031e-14	PRRC2B	protein PRRC2B-like [Loxodonta africana]	-	-	-	-	-	GO:0003723//RNA binding	-
ncbi_101108974	566	575	614	1233	840	1301	4.06	4.31	4.22	10.42	7.14	9.74	4.19667	9.1	1.11662	3.82627e-15	1.01522e-13	ALDH18A1	aldehyde dehydrogenase 18 family member A1, transcript variant X2	Metabolism;Metabolism;Metabolism	Global and overview maps;Global and overview maps;Amino acid metabolism	ko01100//Metabolic pathways;ko01230//Biosynthesis of amino acids;ko00330//Arginine and proline metabolism	K12657;K12657;K12657	-	-	-
ncbi_101103367	553	563	612	159	133	93	7.97	8.49	8.46	2.7	2.27	1.4	8.30667	2.12333	-1.96794	4.13615e-15	1.09431e-13	TFR2	transferrin receptor 2, transcript variant X1	-	-	-	-	-	-	-
ncbi_101108913	61	51	55	134	199	272	0.77	0.68	0.67	2	2.99	3.6	0.706667	2.86333	2.01859	4.19466e-15	1.10821e-13	CRLF1	cytokine receptor-like factor 1, transcript variant X1	-	-	-	-	GO:0043234//protein complex	GO:0005126//cytokine receptor binding;GO:0046983//protein dimerization activity	GO:0042127//regulation of cell proliferation;GO:0042516//regulation of tyrosine phosphorylation of Stat3 protein;GO:0043524//negative regulation of neuron apoptotic process
ncbi_101105513	466	383	497	150	150	172	4.81	4.14	4.92	1.83	1.83	1.85	4.62333	1.83667	-1.33184	4.29546e-15	1.13323e-13	RAP1GAP2	RAP1 GTPase activating protein 2, transcript variant X1	-	-	-	-	GO:0005815//microtubule organizing center;GO:0031090//organelle membrane;GO:0042995//cell projection;GO:0043231//intracellular membrane-bounded organelle;GO:0043234//protein complex	GO:0005515//protein binding	GO:0000280//nuclear division;GO:0006629//lipid metabolic process;GO:0010975//regulation of neuron projection development;GO:0040001//establishment of mitotic spindle localization;GO:0043087//regulation of GTPase activity
ncbi_101107777	599	552	586	995	1678	2155	6.16	5.94	5.78	12.07	20.46	23.15	5.96	18.56	1.63881	4.40761e-15	1.15953e-13	COL5A1	collagen, type V, alpha 1, transcript variant X1	Organismal Systems	Digestive system	ko04974//Protein digestion and absorption	K19721	GO:0005583//fibrillar collagen trimer;GO:0031988//membrane-bounded vesicle;GO:0044432//endoplasmic reticulum part	GO:0001948//glycoprotein binding;GO:0005102//receptor binding;GO:0005198//structural molecule activity;GO:0005539//glycosaminoglycan binding;GO:0019838//growth factor binding;GO:0043169//cation binding	GO:0001944//vasculature development;GO:0009059//macromolecule biosynthetic process;GO:0009887//organ morphogenesis;GO:0022411//cellular component disassembly;GO:0022610//biological adhesion;GO:0030198//extracellular matrix organization;GO:0032963//collagen metabolic process;GO:0044319//wound healing, spreading of cells;GO:0045596//negative regulation of cell differentiation;GO:0061448//connective…
ncbi_101109394	1560	1438	1603	575	598	495	9.43	9.17	9.33	4.16	4.43	3.23	9.31	3.94	-1.24059	4.44886e-15	1.16872e-13	GOLGA4	golgin A4, transcript variant X1	-	-	-	-	GO:0043231//intracellular membrane-bounded organelle	GO:0019899//enzyme binding	GO:0006886//intracellular protein transport
ncbi_101105729	680	673	725	2243	1158	2294	19.96	20.67	20.42	77.63	40.28	70.32	20.35	62.7433	1.62443	4.5252e-15	1.1871e-13	MARCKSL1	MARCKS-like 1	Organismal Systems;Human Diseases	Immune system;Infectious diseases	ko04666//Fc gamma R-mediated phagocytosis;ko05140//Leishmaniasis	K13536;K13536	GO:0016020//membrane;GO:0031988//membrane-bounded vesicle;GO:0044424//intracellular part	GO:0008092//cytoskeletal protein binding	GO:0042127//regulation of cell proliferation
ncbi_101110324	1769	1642	1799	686	485	531	28.13	27.31	27.44	12.86	9.14	8.82	27.6267	10.2733	-1.42716	4.76905e-15	1.2493e-13	ARRDC2	arrestin domain containing 2, transcript variant X1	-	-	-	-	GO:0031982//vesicle	-	GO:0050794//regulation of cellular process
ncbi_101108398	1408	1333	1437	393	555	533	21.86	21.66	21.36	7.16	10.25	8.66	21.6267	8.69	-1.31538	5.72935e-15	1.49244e-13	SDC2	syndecan 2, transcript variant X2	Human Diseases;Environmental Information Processing;Human Diseases;Human Diseases	Cancers;Signaling molecules and interaction;Cardiovascular diseases;Infectious diseases	ko05205//Proteoglycans in cancer;ko04514//Cell adhesion molecules (CAMs);ko05418//Fluid shear stress and atherosclerosis;ko05144//Malaria	K16336;K16336;K16336;K16336	GO:0031224//intrinsic component of membrane	GO:0019904//protein domain specific binding	GO:0007399//nervous system development;GO:0010769//regulation of cell morphogenesis involved in differentiation
ncbi_101120442	5653	5185	5593	1852	1768	1318	104.56	100.32	99.1	40.36	38.72	25.51	101.327	34.8633	-1.53923	6.16469e-15	1.59912e-13	KREMEN1	kringle containing transmembrane protein 1, transcript variant X1	-	-	-	-	-	-	-
ncbi_101113871	5612	5384	5717	2379	2402	2140	39.59	39.76	38.61	19.84	20.07	15.78	39.32	18.5633	-1.08281	6.25082e-15	1.6192e-13	SLC23A2	solute carrier family 23 (ascorbic acid transporter), member 2, transcript variant X2	-	-	-	-	GO:0005886//plasma membrane;GO:0031224//intrinsic component of membrane;GO:0044424//intracellular part	GO:0015145//monosaccharide transmembrane transporter activity;GO:0051183//vitamin transporter activity	GO:0015882//L-ascorbic acid transport;GO:0044763//single-organism cellular process
ncbi_101107681	5011	4682	4922	2167	2019	1902	39.94	38.98	37.7	20.22	18.94	15.66	38.8733	18.2733	-1.08904	6.34483e-15	1.64126e-13	RMND5A	required for meiotic nuclear division 5 homolog A, transcript variant X2	-	-	-	-	-	-	-
ncbi_101118486	26488	24907	26926	7067	10153	7627	50.78	49.95	49.51	15.97	23.06	15.27	50.08	18.1	-1.46824	6.84471e-15	1.76811e-13	MACF1	microtubule-actin crosslinking factor 1, transcript variant X1	-	-	-	-	GO:0015630//microtubule cytoskeleton;GO:0031253//cell projection membrane;GO:0043231//intracellular membrane-bounded organelle	GO:0003723//RNA binding;GO:0015631//tubulin binding;GO:0017111//nucleoside-triphosphatase activity;GO:0046872//metal ion binding	GO:0006612//protein targeting to membrane;GO:0007017//microtubule-based process;GO:0007166//cell surface receptor signaling pathway;GO:0022402//cell cycle process
ncbi_101114044	2372	2188	2507	911	1098	1056	25.97	25.06	26.32	11.76	14.24	12.07	25.7833	12.69	-1.02275	6.89587e-15	1.77638e-13	FAM65A	family with sequence similarity 65 member A, transcript variant X1	-	-	-	-	GO:0031988//membrane-bounded vesicle;GO:0044424//intracellular part	-	-
ncbi_101119960	515	497	556	199	144	168	1.77	1.77	1.89	0.82	0.61	0.61	1.81	0.68	-1.41238	7.58777e-15	1.94921e-13	HECW2	HECT, C2 and WW domain containing E3 ubiquitin protein ligase 2, transcript variant X2	-	-	-	-	-	GO:0003824//catalytic activity	GO:0032446//protein modification by small protein conjugation
MSTRG.7921	1387	1351	1481	532	637	675	17.7	18.04	18.13	8.01	9.63	9	17.9567	8.88	-1.01589	7.66452e-15	1.96349e-13	GNG2	PREDICTED: guanine nucleotide-binding protein G(I)/G(S)/G(O) subunit gamma-2 isoform X1 [Fukomys damarensis]	Human Diseases;Environmental Information Processing;Environmental Information Processing;Human Diseases;Human Diseases;Human Diseases;Organismal Systems;Human Diseases;Organismal Systems;Environmental Information Processing;Organismal Systems;Organismal Systems;Organismal Systems;Organismal Systems;Organismal Systems;Organismal Systems;Human Diseases;Organismal Systems	Cancers;Signal transduction;Signal transduction;Infectious disease: viral;Infectious diseases;Infectious diseases;Immune system;Substance dependence;Nervous system;Signal transduction;Nervous system;Endocrine system;Nervous system;Nervous system;Nervous system;Environmental adaptation;Substance dependence;Nervous system	ko05200//Pathways in cancer;ko04151//PI3K-Akt signaling pathway;ko04014//Ras signaling pathway;ko05170//Human immunodeficiency virus 1 infection;ko05163//Human cytomegalovirus infection;ko05167//Kaposi sarcoma-associated herpesvirus infection;ko04062//Chemokine signaling pathway;ko05034//Alcoholism;ko04723//Retrograde endocannabinoid signaling;ko04371//Apelin signaling pathway;ko04728//Dopaminerg…	K07826;K07826;K07826;K07826;K07826;K07826;K07826;K07826;K07826;K07826;K07826;K07826;K07826;K07826;K07826;K07826;K07826;K07826	GO:0016020//membrane;GO:0031988//membrane-bounded vesicle;GO:0043234//protein complex;GO:0044444//cytoplasmic part	GO:0005515//protein binding;GO:0060089//molecular transducer activity	GO:0001525//angiogenesis;GO:0001558//regulation of cell growth;GO:0001775//cell activation;GO:0007169//transmembrane receptor protein tyrosine kinase signaling pathway;GO:0007189//adenylate cyclase-activating G-protein coupled receptor signaling pathway;GO:0007267//cell-cell signaling;GO:0007423//sensory organ development;GO:0007599//hemostasis;GO:0015980//energy derivation by oxidation of organi…
ncbi_443515	2026	1956	2185	944	884	865	22.13	22.36	22.9	12.16	11.44	9.87	22.4633	11.1567	-1.00967	7.81845e-15	2.00017e-13	IGF1R	insulin like growth factor 1 receptor, transcript variant X1	Human Diseases;Environmental Information Processing;Environmental Information Processing;Environmental Information Processing;Environmental Information Processing;Cellular Processes;Human Diseases;Human Diseases;Cellular Processes;Human Diseases;Environmental Information Processing;Human Diseases;Cellular Processes;Cellular Processes;Environmental Information Processing;Cellular Processes;Environ…	Cancers;Signal transduction;Signal transduction;Signal transduction;Signal transduction;Transport and catabolism;Cancers;Cancers;Cellular community - eukaryotes;Cancers;Signal transduction;Cancers;Transport and catabolism;Cellular community - eukaryotes;Signal transduction;Cell growth and death;Signal transduction;Signal transduction;Drug resistance;Cancers;Endocrine system;Aging;Drug resistance;…	ko05200//Pathways in cancer;ko04151//PI3K-Akt signaling pathway;ko04010//MAPK signaling pathway;ko04014//Ras signaling pathway;ko04015//Rap1 signaling pathway;ko04144//Endocytosis;ko05202//Transcriptional misregulation in cancers;ko05205//Proteoglycans in cancer;ko04510//Focal adhesion;ko05225//Hepatocellular carcinoma;ko04150//mTOR signaling pathway;ko05224//Breast cancer;ko04140//Autophagy - an…	K05087;K05087;K05087;K05087;K05087;K05087;K05087;K05087;K05087;K05087;K05087;K05087;K05087;K05087;K05087;K05087;K05087;K05087;K05087;K05087;K05087;K05087;K05087;K05087;K05087;K05087;K05087;K05087;K05087	GO:0031224//intrinsic component of membrane;GO:0043227//membrane-bounded organelle;GO:0043234//protein complex;GO:0044424//intracellular part	GO:0004714//transmembrane receptor protein tyrosine kinase activity;GO:0005102//receptor binding;GO:0005520//insulin-like growth factor binding;GO:0032550//purine ribonucleoside binding	GO:0002009//morphogenesis of an epithelium;GO:0002376//immune system process;GO:0006275//regulation of DNA replication;GO:0006469//negative regulation of protein kinase activity;GO:0007088//regulation of mitotic nuclear division;GO:0007169//transmembrane receptor protein tyrosine kinase signaling pathway;GO:0007417//central nervous system development;GO:0007530//sex determination;GO:0018108//pept…
ncbi_101123200	1	0	5	73	51	80	0.01	0	0.05	0.85	0.6	0.83	0.02	0.76	5.24793	7.95249e-15	2.03166e-13	A2ML1	alpha-2-macroglobulin-like 1, transcript variant X3	-	-	-	-	GO:0031988//membrane-bounded vesicle;GO:0044421//extracellular region part	GO:0004857//enzyme inhibitor activity	GO:0010466//negative regulation of peptidase activity
ncbi_101108317	1437	1501	1473	534	595	499	14.07	15.37	13.83	6.16	6.9	5.1	14.4233	6.05333	-1.2526	8.39963e-15	2.14e-13	ZHX1	zinc fingers and homeoboxes 1, transcript variant X1	-	-	-	-	-	-	-
ncbi_101122261	136	142	162	295	501	684	6.47	7.06	7.39	16.54	28.26	33.96	6.97333	26.2533	1.91258	8.9112e-15	2.26413e-13	LOC101122261	stabilin-1-like	-	-	-	-	-	-	-
ncbi_101104557	41947	40897	43872	10917	11576	6707	419.7	428.06	421.05	128.78	137.24	70.07	422.937	112.03	-1.91656	1.00952e-14	2.55099e-13	AOX1	aldehyde oxidase 1	Metabolism;Environmental Information Processing;Metabolism;Metabolism;Metabolism;Metabolism;Metabolism;Metabolism;Metabolism	Global and overview maps;Signal transduction;Metabolism of cofactors and vitamins;Xenobiotics biodegradation and metabolism;Amino acid metabolism;Amino acid metabolism;Metabolism of cofactors and vitamins;Amino acid metabolism;Metabolism of cofactors and vitamins	ko01100//Metabolic pathways;ko04630//Jak-STAT signaling pathway;ko00830//Retinol metabolism;ko00982//Drug metabolism - cytochrome P450;ko00280//Valine, leucine and isoleucine degradation;ko00380//Tryptophan metabolism;ko00760//Nicotinate and nicotinamide metabolism;ko00350//Tyrosine metabolism;ko00750//Vitamin B6 metabolism	K00157;K00157;K00157;K00157;K00157;K00157;K00157;K00157;K00157	GO:0031988//membrane-bounded vesicle;GO:0044424//intracellular part	GO:0000166//nucleotide binding;GO:0016616//oxidoreductase activity, acting on the CH-OH group of donors, NAD or NADP as acceptor;GO:0016623//oxidoreductase activity, acting on the aldehyde or oxo group of donors, oxygen as acceptor;GO:0046914//transition metal ion binding;GO:0050662//coenzyme binding;GO:0051536//iron-sulfur cluster binding	GO:0044710//single-organism metabolic process
ncbi_101115605	68	96	94	4	5	5	1.19	1.95	1.58	0.11	0.11	0.09	1.57333	0.103333	-3.92845	1.01819e-14	2.56941e-13	GALNT13	polypeptide N-acetylgalactosaminyltransferase 13, transcript variant X3	Metabolism;Metabolism;Metabolism	Global and overview maps;Glycan biosynthesis and metabolism;Glycan biosynthesis and metabolism	ko01100//Metabolic pathways;ko00514//Other types of O-glycan biosynthesis;ko00512//Mucin type O-glycan biosynthesis	K00710;K00710;K00710	GO:0031224//intrinsic component of membrane;GO:0043231//intracellular membrane-bounded organelle	GO:0008376//acetylgalactosaminyltransferase activity;GO:0043169//cation binding	GO:0006486//protein glycosylation
ncbi_101110694	299	211	288	1032	511	965	5.93	4.38	5.48	24.12	12.01	19.98	5.26333	18.7033	1.82925	1.02308e-14	2.57826e-13	SLC17A9	solute carrier family 17 (vesicular nucleotide transporter), member 9, transcript variant X1	-	-	-	-	GO:0031224//intrinsic component of membrane	-	GO:0044763//single-organism cellular process
ncbi_101113279	227	243	260	65	73	67	9.86	10.95	10.8	3.39	3.8	3.05	10.5367	3.41333	-1.62617	1.03466e-14	2.60038e-13	LOC101113279	mast cell protease 3-like, transcript variant X2	Human Diseases;Cellular Processes;Organismal Systems;Human Diseases;Human Diseases;Human Diseases;Human Diseases	Cancers;Cell growth and death;Immune system;Immune diseases;Endocrine and metabolic diseases;Immune diseases;Immune diseases	ko05202//Transcriptional misregulation in cancers;ko04210//Apoptosis;ko04650//Natural killer cell mediated cytotoxicity;ko05320//Autoimmune thyroid disease;ko04940//Type I diabetes mellitus;ko05330//Allograft rejection;ko05332//Graft-versus-host disease	K01353;K01353;K01353;K01353;K01353;K01353;K01353	-	GO:0004175//endopeptidase activity	GO:0019538//protein metabolic process
ncbi_101114291	1171	1153	1055	360	452	427	5.1	5.26	4.38	1.84	2.33	1.92	4.91333	2.03	-1.27522	1.14146e-14	2.85335e-13	CDC42BPA	CDC42 binding protein kinase alpha (DMPK-like), transcript variant X13	-	-	-	-	GO:0030054//cell junction;GO:0031988//membrane-bounded vesicle;GO:0044430//cytoskeletal part	GO:0004672//protein kinase activity;GO:0005515//protein binding;GO:0032550//purine ribonucleoside binding;GO:0046872//metal ion binding	GO:0006464//cellular protein modification process;GO:0006796//phosphate-containing compound metabolic process;GO:0007017//microtubule-based process;GO:0007165//signal transduction;GO:0030036//actin cytoskeleton organization;GO:0040023//establishment of nucleus localization;GO:0048870//cell motility
ncbi_101119095	999	1043	1100	422	470	460	11.52	12.6	12.18	5.74	6.43	5.53	12.1	5.9	-1.03622	1.30088e-14	3.24313e-13	AFAP1L2	actin filament associated protein 1 like 2, transcript variant X1	-	-	-	-	-	GO:0019904//protein domain specific binding;GO:0030295//protein kinase activator activity;GO:0060090//binding, bridging	GO:0000278//mitotic cell cycle;GO:0001819//positive regulation of cytokine production;GO:0006355//regulation of transcription, DNA-templated;GO:0006952//defense response;GO:0042058//regulation of epidermal growth factor receptor signaling pathway;GO:0045860//positive regulation of protein kinase activity
ncbi_101112196	649	594	635	143	159	88	6.54	6.14	5.98	1.65	1.84	0.91	6.22	1.46667	-2.08437	1.35068e-14	3.35804e-13	RAPGEF4	Rap guanine nucleotide exchange factor 4, transcript variant X12	Environmental Information Processing;Environmental Information Processing;Environmental Information Processing;Organismal Systems;Organismal Systems;Organismal Systems	Signal transduction;Signal transduction;Signal transduction;Circulatory system;Immune system;Endocrine system	ko04015//Rap1 signaling pathway;ko04024//cAMP signaling pathway;ko04072//Phospholipase D signaling pathway;ko04261//Adrenergic signaling in cardiomyocytes;ko04670//Leukocyte transendothelial migration;ko04911//Insulin secretion	K04351;K04351;K04351;K04351;K04351;K04351	GO:0044444//cytoplasmic part	GO:0005085//guanyl-nucleotide exchange factor activity;GO:0019887//protein kinase regulator activity;GO:0030551//cyclic nucleotide binding;GO:0031267//small GTPase binding	GO:0001932//regulation of protein phosphorylation;GO:0006887//exocytosis;GO:0009306//protein secretion;GO:0019935//cyclic-nucleotide-mediated signaling;GO:0043087//regulation of GTPase activity;GO:0060627//regulation of vesicle-mediated transport
ncbi_101120395	1	0	1	115	143	177	0.02	0	0.02	2.62	3.27	3.57	0.0133333	3.15333	7.8857	1.35421e-14	3.35804e-13	LOC101120395	guanylate-binding protein 4-like, transcript variant X1	Organismal Systems	Immune system	ko04621//NOD-like receptor signaling pathway	K20899	-	-	-
ncbi_101106287	2757	2649	2934	702	980	647	69.47	69.82	70.91	20.85	29.26	17.02	70.0667	22.3767	-1.64673	1.36199e-14	3.37283e-13	CLEC14A	C-type lectin domain family 14, member A	-	-	-	-	GO:0031988//membrane-bounded vesicle	-	-
ncbi_101108587	4160	3905	4109	1604	1392	1214	43.91	43.12	41.61	20	17.4	13.39	42.88	16.93	-1.34072	1.46609e-14	3.62096e-13	TP53BP2	tumor protein p53 binding protein 2, transcript variant X1	Environmental Information Processing	Signal transduction	ko04390//Hippo signaling pathway	K16823	GO:0044444//cytoplasmic part	GO:0008134//transcription factor binding	GO:0009314//response to radiation;GO:0009790//embryo development;GO:0048731//system development;GO:0072331//signal transduction by p53 class mediator
ncbi_101111323	579	510	588	956	1871	2001	3.79	3.49	3.69	7.38	14.52	13.68	3.65667	11.86	1.6975	1.46864e-14	3.62245e-13	STAB1	stabilin 1, transcript variant X1	-	-	-	-	GO:0016021//integral component of membrane	GO:0005539//glycosaminoglycan binding;GO:0038024//cargo receptor activity;GO:0071813//lipoprotein particle binding	GO:0006897//endocytosis;GO:0007154//cell communication;GO:0009617//response to bacterium;GO:0022610//biological adhesion;GO:0045765//regulation of angiogenesis
ncbi_101102876	140	131	133	223	270	320	2.08	2.04	1.9	3.91	4.75	4.97	2.00667	4.54333	1.17895	1.54777e-14	3.81257e-13	HNMT	histamine N-methyltransferase, transcript variant X1	Metabolism;Metabolism	Global and overview maps;Amino acid metabolism	ko01100//Metabolic pathways;ko00340//Histidine metabolism	K00546;K00546	-	-	-
ncbi_101111379	212	248	232	29	55	50	5.95	7.47	6.25	0.96	1.83	1.47	6.55667	1.42	-2.20707	1.60299e-14	3.94334e-13	KRT23	keratin 23, type I, transcript variant X1	Organismal Systems;Human Diseases	Endocrine system;Infectious diseases	ko04915//Estrogen signaling pathway;ko05150//Staphylococcus aureus infection	K07604;K07604	GO:0043234//protein complex	-	-
ncbi_101117934	2998	2792	3089	720	935	554	56.96	55.36	56.63	16.15	20.47	10.87	56.3167	15.83	-1.8309	1.60721e-14	3.9485e-13	MYZAP	myocardial zonula adherens protein, transcript variant X1	-	-	-	-	-	-	-
ncbi_101103355	2379	2264	2554	762	1026	895	61.87	61.59	63.71	23.36	31.62	24.3	62.39	26.4267	-1.23932	1.66321e-14	4.06994e-13	CD83	CD83 molecule, transcript variant X1	-	-	-	-	-	-	GO:0001818//negative regulation of cytokine production;GO:0001819//positive regulation of cytokine production;GO:0010033//response to organic substance;GO:0043370//regulation of CD4-positive, alpha-beta T cell differentiation
ncbi_101110084	1588	1397	1504	298	489	317	17.63	16.22	16.02	3.9	6.43	3.67	16.6233	4.66667	-1.83275	1.67985e-14	4.10525e-13	TRPM4	transient receptor potential cation channel, subfamily M, member 4, transcript variant X1	Organismal Systems	Endocrine system	ko04911//Insulin secretion	K04979	GO:0031224//intrinsic component of membrane;GO:0043231//intracellular membrane-bounded organelle	GO:0005261//cation channel activity	GO:0002709//regulation of T cell mediated immunity;GO:0006816//calcium ion transport;GO:0008016//regulation of heart contraction;GO:0018205//peptidyl-lysine modification;GO:0030177//positive regulation of Wnt signaling pathway;GO:0042127//regulation of cell proliferation;GO:0050880//regulation of blood vessel size
ncbi_101105172	5352	5132	5902	1760	2365	2320	304.81	305.75	322.42	118.17	159.6	137.96	310.993	138.577	-1.1662	1.71616e-14	4.18847e-13	RAMP2	receptor (G protein-coupled) activity modifying protein 2	Organismal Systems	Circulatory system	ko04270//Vascular smooth muscle contraction	K08448	GO:0031224//intrinsic component of membrane;GO:0043234//protein complex;GO:0044424//intracellular part	GO:0022892//substrate-specific transporter activity;GO:0038023//signaling receptor activity	GO:0001570//vasculogenesis;GO:0006898//receptor-mediated endocytosis;GO:0007009//plasma membrane organization;GO:0007043//cell-cell junction assembly;GO:0007186//G-protein coupled receptor signaling pathway;GO:0010467//gene expression;GO:0015031//protein transport;GO:0030804//positive regulation of cyclic nucleotide biosynthetic process;GO:0043114//regulation of vascular permeability;GO:0045765//…
ncbi_101107091	302	249	319	89	59	77	3.46	3.06	3.49	1.16	0.8	0.91	3.33667	0.956667	-1.80232	1.76156e-14	4.29364e-13	KLHL3	kelch like family member 3, transcript variant X1	-	-	-	-	GO:0031461//cullin-RING ubiquitin ligase complex;GO:0043232//intracellular non-membrane-bounded organelle;GO:0044444//cytoplasmic part	-	GO:0000209//protein polyubiquitination;GO:0003096//renal sodium ion transport;GO:0048878//chemical homeostasis;GO:0072078//nephron tubule morphogenesis
MSTRG.12193	414	388	399	149	141	158	6.68	6.55	6.18	2.83	2.7	2.66	6.47	2.73	-1.24486	1.86175e-14	4.52596e-13	--	colorectal neoplasia differentially expressed peptide isoform X2 [Mustela erminea]	-	-	-	-	GO:0044464//cell part	-	GO:0009653//anatomical structure morphogenesis;GO:0010467//gene expression;GO:0016043//cellular component organization;GO:0044763//single-organism cellular process;GO:0048518//positive regulation of biological process;GO:0048523//negative regulation of cellular process;GO:0048731//system development;GO:0060255//regulation of macromolecule metabolic process
ncbi_101107750	198	168	185	48	37	47	1.18	1.05	1.06	0.34	0.26	0.29	1.09667	0.296667	-1.88621	1.91753e-14	4.65546e-13	USP13	ubiquitin specific peptidase 13 (isopeptidase T-3), transcript variant X2	-	-	-	-	-	-	-
ncbi_101115965	386	425	499	96	85	48	5.62	6.47	6.97	1.65	1.47	0.73	6.35333	1.28333	-2.30762	2.14012e-14	5.1891e-13	PRSS12	protease, serine 12, transcript variant X1	-	-	-	-	GO:0016020//membrane;GO:0031982//vesicle;GO:0033267//axon part;GO:0044420//extracellular matrix component	GO:0004175//endopeptidase activity;GO:0038024//cargo receptor activity	GO:0006897//endocytosis;GO:0016485//protein processing
ncbi_101118547	42	51	72	384	153	315	0.47	0.6	0.78	5.12	2.05	3.72	0.616667	3.63	2.55741	2.24783e-14	5.44314e-13	SLC2A10	solute carrier family 2 (facilitated glucose transporter), member 10, transcript variant X1	-	-	-	-	GO:0031224//intrinsic component of membrane;GO:0044424//intracellular part	GO:0022857//transmembrane transporter activity	GO:0044763//single-organism cellular process;GO:0044765//single-organism transport
ncbi_101102341	2582	2500	2795	1216	959	1088	40.37	42.35	42.4	23.37	18.29	17.27	41.7067	19.6433	-1.08624	2.4378e-14	5.88782e-13	IP6K1	inositol hexakisphosphate kinase 1, transcript variant X1	Environmental Information Processing	Signal transduction	ko04070//Phosphatidylinositol signaling system	K07756	GO:0043231//intracellular membrane-bounded organelle;GO:0043232//intracellular non-membrane-bounded organelle	GO:0051766//inositol trisphosphate kinase activity	GO:0046488//phosphatidylinositol metabolic process
ncbi_101114310	261	234	254	478	361	500	13.24	12.42	12.36	28.59	21.7	26.48	12.6733	25.59	1.01378	2.5101e-14	6.0467e-13	LOC101114310	5-formyltetrahydrofolate cyclo-ligase	Metabolism;Metabolism	Global and overview maps;Metabolism of cofactors and vitamins	ko01100//Metabolic pathways;ko00670//One carbon pool by folate	K01934;K01934	-	GO:0016882//cyclo-ligase activity;GO:0032550//purine ribonucleoside binding;GO:0043169//cation binding	-
ncbi_443169	2378	2252	2556	945	1061	914	14.25	14.12	14.7	6.68	7.54	5.72	14.3567	6.64667	-1.11102	2.59455e-14	6.23396e-13	SMAD3	SMAD family member 3, transcript variant X1	Human Diseases;Human Diseases;Cellular Processes;Human Diseases;Cellular Processes;Human Diseases;Environmental Information Processing;Environmental Information Processing;Human Diseases;Organismal Systems;Environmental Information Processing;Cellular Processes;Environmental Information Processing;Cellular Processes;Human Diseases;Human Diseases;Environmental Information Processing;Human Diseases…	Cancers;Infectious diseases;Transport and catabolism;Cancers;Cell growth and death;Infectious diseases;Signal transduction;Signal transduction;Cancers;Immune system;Signal transduction;Cellular community - eukaryotes;Signal transduction;Cell growth and death;Immune diseases;Endocrine and metabolic diseases;Signal transduction;Cancers;Cellular community - eukaryotes;Cancers;Cancers	ko05200//Pathways in cancer;ko05166//HTLV-I infection;ko04144//Endocytosis;ko05225//Hepatocellular carcinoma;ko04218//Cellular senescence;ko05161//Hepatitis B;ko04390//Hippo signaling pathway;ko04310//Wnt signaling pathway;ko05226//Gastric cancer;ko04659//Th17 cell differentiation;ko04371//Apelin signaling pathway;ko04550//Signaling pathways regulating pluripotency of stem cells;ko04068//FoxO sig…	K23605;K23605;K23605;K23605;K23605;K23605;K23605;K23605;K23605;K23605;K23605;K23605;K23605;K23605;K23605;K23605;K23605;K23605;K23605;K23605;K23605	GO:0000785//chromatin;GO:0005667//transcription factor complex;GO:0019866//organelle inner membrane;GO:0031981//nuclear lumen;GO:0044444//cytoplasmic part	GO:0000977//RNA polymerase II regulatory region sequence-specific DNA binding;GO:0000981//RNA polymerase II transcription factor activity, sequence-specific DNA binding;GO:0001085//RNA polymerase II transcription factor binding;GO:0003682//chromatin binding;GO:0005072//transforming growth factor beta receptor, cytoplasmic mediator activity;GO:0005126//cytokine receptor binding;GO:0019900//kinase …	GO:0000278//mitotic cell cycle;GO:0001558//regulation of cell growth;GO:0001649//osteoblast differentiation;GO:0001704//formation of primary germ layer;GO:0001932//regulation of protein phosphorylation;GO:0001954//positive regulation of cell-matrix adhesion;GO:0002088//lens development in camera-type eye;GO:0002682//regulation of immune system process;GO:0003143//embryonic heart tube morphogenesi…
ncbi_101119533	660	649	791	141	72	49	17.77	18.28	20.43	4.48	2.3	1.38	18.8267	2.72	-2.7911	2.97109e-14	7.11108e-13	HTRA4	HtrA serine peptidase 4	-	-	-	-	-	GO:0004175//endopeptidase activity;GO:0019838//growth factor binding	GO:0016049//cell growth;GO:0019538//protein metabolic process
ncbi_101109073	269	267	307	91	86	99	2.85	2.96	3.12	1.14	1.08	1.1	2.97667	1.10667	-1.42748	2.99747e-14	7.165e-13	GPBAR1	G protein-coupled bile acid receptor 1, transcript variant X1	-	-	-	-	GO:0031224//intrinsic component of membrane;GO:0044424//intracellular part	GO:0038023//signaling receptor activity	GO:0007166//cell surface receptor signaling pathway
ncbi_443074	235	203	222	46	49	28	3.89	3.51	3.52	0.9	0.96	0.48	3.64	0.78	-2.22239	3.16875e-14	7.55496e-13	FGF10	fibroblast growth factor 10	Human Diseases;Environmental Information Processing;Environmental Information Processing;Environmental Information Processing;Environmental Information Processing;Cellular Processes;Human Diseases;Human Diseases;Human Diseases	Cancers;Signal transduction;Signal transduction;Signal transduction;Signal transduction;Cell motility;Cancers;Cancers;Cancers	ko05200//Pathways in cancer;ko04151//PI3K-Akt signaling pathway;ko04010//MAPK signaling pathway;ko04014//Ras signaling pathway;ko04015//Rap1 signaling pathway;ko04810//Regulation of actin cytoskeleton;ko05226//Gastric cancer;ko05224//Breast cancer;ko05218//Melanoma	K04358;K04358;K04358;K04358;K04358;K04358;K04358;K04358;K04358	GO:0016020//membrane;GO:0043231//intracellular membrane-bounded organelle;GO:0044421//extracellular region part	GO:0005104//fibroblast growth factor receptor binding;GO:0005539//glycosaminoglycan binding	GO:0001568//blood vessel development;GO:0001656//metanephros development;GO:0002237//response to molecule of bacterial origin;GO:0003156//regulation of organ formation;GO:0006275//regulation of DNA replication;GO:0006282//regulation of DNA repair;GO:0006357//regulation of transcription from RNA polymerase II promoter;GO:0007346//regulation of mitotic cell cycle;GO:0007431//salivary gland developm…
ncbi_101118215	377	347	358	125	129	130	1.32	1.28	1.2	0.51	0.53	0.47	1.26667	0.503333	-1.33145	3.33659e-14	7.94494e-13	DYNC2H1	dynein, cytoplasmic 2, heavy chain 1, transcript variant X2	Human Diseases;Cellular Processes;Organismal Systems	Infectious diseases;Transport and catabolism;Excretory system	ko05132//Salmonella infection;ko04145//Phagosome;ko04962//Vasopressin-regulated water reabsorption	K10414;K10414;K10414	GO:0005875//microtubule associated complex;GO:0031988//membrane-bounded vesicle;GO:0043231//intracellular membrane-bounded organelle;GO:0044441//ciliary part;GO:0072372//primary cilium	GO:0003774//motor activity;GO:0032550//purine ribonucleoside binding	GO:0003002//regionalization;GO:0006508//proteolysis;GO:0008104//protein localization;GO:0008589//regulation of smoothened signaling pathway;GO:0009855//determination of bilateral symmetry;GO:0010927//cellular component assembly involved in morphogenesis;GO:0021515//cell differentiation in spinal cord;GO:0035108//limb morphogenesis;GO:0042073//intraciliary transport;GO:0048858//cell projection mor…
ncbi_105612842	13	12	19	134	550	733	0.06	0.05	0.08	0.69	2.84	3.34	0.0633333	2.29	5.17624	3.35833e-14	7.98647e-13	MUC19	mucin 19, oligomeric, transcript variant X1	-	-	-	-	-	-	-
ncbi_101116091	541	471	504	89	157	113	3.03	2.76	2.71	0.59	1.04	0.66	2.83333	0.763333	-1.89212	3.42502e-14	8.11726e-13	CDH6	cadherin 6, type 2, K-cadherin (fetal kidney), transcript variant X1	-	-	-	-	GO:0031224//intrinsic component of membrane;GO:0031988//membrane-bounded vesicle	GO:0043169//cation binding	GO:0098742//cell-cell adhesion via plasma-membrane adhesion molecules
ncbi_101104482	7949	7648	7921	1220	2401	1474	58.08	58.74	55.69	9.82	22.1	11.91	57.5033	14.61	-1.97669	3.42644e-14	8.11726e-13	LOC101104482	alpha-1-macroglobulin-like, transcript variant X1	-	-	-	-	GO:0044421//extracellular region part	-	GO:0007275//multicellular organism development;GO:0010466//negative regulation of peptidase activity
ncbi_101118349	52	75	70	163	161	172	0.62	0.94	0.8	2.29	2.27	2.14	0.786667	2.23333	1.50537	3.45792e-14	8.17605e-13	KCNT1	potassium channel, sodium activated subfamily T, member 1, transcript variant X1	-	-	-	-	-	GO:0005227//calcium activated cation channel activity	GO:0030001//metal ion transport;GO:0034220//ion transmembrane transport
ncbi_101118587	207	208	204	713	367	691	1.61	1.79	1.54	6.22	3.69	5.8	1.64667	5.23667	1.6691	3.46006e-14	8.17605e-13	GK	glycerol kinase, transcript variant X5	Metabolism;Organismal Systems;Metabolism	Global and overview maps;Endocrine system;Lipid metabolism	ko01100//Metabolic pathways;ko03320//PPAR signaling pathway;ko00561//Glycerolipid metabolism	K00864;K00864;K00864	GO:0031966//mitochondrial membrane;GO:0031988//membrane-bounded vesicle	GO:0016772//transferase activity, transferring phosphorus-containing groups;GO:0032550//purine ribonucleoside binding	GO:0006071//glycerol metabolic process;GO:0006072//glycerol-3-phosphate metabolic process;GO:0006639//acylglycerol metabolic process;GO:0033500//carbohydrate homeostasis
ncbi_101108123	523	524	508	188	204	219	5.86	6.14	5.46	2.48	2.71	2.56	5.82	2.58333	-1.17179	3.67838e-14	8.68089e-13	CARD10	caspase recruitment domain family member 10, transcript variant X1	Environmental Information Processing	Signal transduction	ko04064//NF-kappa B signaling pathway	K20912	-	-	GO:0006915//apoptotic process
ncbi_101112644	1611	1465	1705	388	173	171	9.68	9.21	9.82	2.75	1.23	1.07	9.57	1.68333	-2.5072	3.98278e-14	9.36358e-13	KIAA1147	KIAA1147 ortholog, transcript variant X1	-	-	-	-	-	-	-
ncbi_101115665	872	854	882	390	326	362	12.23	12.53	11.86	6.45	5.42	5.3	12.2067	5.72333	-1.09274	4.23222e-14	9.93743e-13	DDX20	DEAD (Asp-Glu-Ala-Asp) box polypeptide 20, transcript variant X1	Genetic Information Processing	Translation	ko03013//RNA transport	K13131	GO:0043231//intracellular membrane-bounded organelle;GO:0043234//protein complex;GO:0044444//cytoplasmic part	GO:0017111//nucleoside-triphosphatase activity;GO:0032550//purine ribonucleoside binding	GO:0007281//germ cell development;GO:0019218//regulation of steroid metabolic process;GO:0022618//ribonucleoprotein complex assembly;GO:0042981//regulation of apoptotic process
ncbi_101120299	1181	1013	1269	209	328	173	33.23	30.52	34.21	7.38	11.09	5.07	32.6533	7.84667	-2.05708	4.25058e-14	9.96792e-13	COLEC11	collectin subfamily member 11, transcript variant X2	Cellular Processes	Transport and catabolism	ko04145//Phagosome	K10066	-	GO:0005488//binding	GO:0044707//single-multicellular organism process
ncbi_101117550	4158	3810	4233	1636	1938	1776	33	31.63	32.22	15.31	18.22	14.72	32.2833	16.0833	-1.00522	4.4284e-14	1.03458e-12	CGN	cingulin, transcript variant X1	Cellular Processes	Cellular community - eukaryotes	ko04530//Tight junction	K06102	GO:0015629//actin cytoskeleton;GO:0043296//apical junction complex	GO:0015631//tubulin binding;GO:0017111//nucleoside-triphosphatase activity	GO:0000904//cell morphogenesis involved in differentiation;GO:0007043//cell-cell junction assembly
ncbi_101108926	913	891	930	398	379	367	7.99	7.64	7.57	3.78	3.7	3.01	7.73333	3.49667	-1.14511	4.87893e-14	1.1384e-12	PDS5B	PDS5 cohesin associated factor B, transcript variant X1	-	-	-	-	-	GO:0003676//nucleic acid binding	GO:0007062//sister chromatid cohesion;GO:0008283//cell proliferation
ncbi_101116676	140	145	150	248	246	343	3.55	3.84	3.64	7.4	7.38	9.07	3.67667	7.95	1.11256	4.89745e-14	1.14128e-12	OAF	out at first homolog, transcript variant X1	-	-	-	-	-	-	-
ncbi_101117231	255	223	249	30	4	11	8.41	7.69	7.88	1.17	0.16	0.38	7.99333	0.57	-3.80976	4.97953e-14	1.15751e-12	LOC101117231	sialic acid-binding Ig-like lectin 5, transcript variant X1	-	-	-	-	-	-	-
ncbi_101106420	2405	2245	2613	931	1136	1087	55.75	54.44	58.1	25.44	31.2	26.31	56.0967	27.65	-1.02064	5.15005e-14	1.19565e-12	SKAP2	src kinase associated phosphoprotein 2, transcript variant X1	Human Diseases	Infectious disease: bacterial	ko05135//Yersinia infection	K23471	GO:0016020//membrane;GO:0044424//intracellular part	-	GO:0008283//cell proliferation;GO:0046649//lymphocyte activation
ncbi_101107336	4229	4067	4531	2000	1578	1753	71.51	72.09	73.37	39.9	31.63	30.73	72.3233	34.0867	-1.08525	5.2725e-14	1.22102e-12	WASF2	WAS protein family member 2, transcript variant X1	Cellular Processes;Human Diseases;Organismal Systems;Human Diseases;Cellular Processes;Human Diseases	Cell motility;Infectious disease: bacterial;Immune system;Cancers;Cellular community - eukaryotes;Infectious diseases	ko04810//Regulation of actin cytoskeleton;ko05135//Yersinia infection;ko04666//Fc gamma R-mediated phagocytosis;ko05231//Choline metabolism in cancer;ko04520//Adherens junction;ko05100//Bacterial invasion of epithelial cells	K05748;K05748;K05748;K05748;K05748;K05748	GO:0005768//endosome;GO:0030054//cell junction;GO:0031252//cell leading edge;GO:0031988//membrane-bounded vesicle;GO:0043232//intracellular non-membrane-bounded organelle;GO:0043234//protein complex	GO:0008092//cytoskeletal protein binding	GO:0007265//Ras protein signal transduction;GO:0010591//regulation of lamellipodium assembly;GO:0016192//vesicle-mediated transport;GO:0016477//cell migration;GO:0032232//negative regulation of actin filament bundle assembly;GO:0048646//anatomical structure formation involved in morphogenesis;GO:0048858//cell projection morphogenesis;GO:0061515//myeloid cell development
ncbi_101105489	80	58	91	164	248	239	1.25	0.94	1.36	3.01	4.58	3.89	1.18333	3.82667	1.69323	5.73254e-14	1.32262e-12	PAX8	paired box 8, transcript variant X1	Human Diseases;Human Diseases;Organismal Systems;Human Diseases	Cancers;Cancers;Endocrine system;Cancers	ko05200//Pathways in cancer;ko05202//Transcriptional misregulation in cancers;ko04918//Thyroid hormone synthesis;ko05216//Thyroid cancer	K09293;K09293;K09293;K09293	-	-	-
ncbi_101105882	132	112	147	855	3221	4902	11.23	9.97	11.99	85.74	324.63	435.33	11.0633	281.9	4.67133	6.01757e-14	1.38494e-12	S100G	S100 calcium binding protein G	Organismal Systems	Digestive system	ko04978//Mineral absorption	K14734	GO:0005886//plasma membrane	GO:0005496//steroid binding;GO:0046872//metal ion binding	-
ncbi_101110491	2399	2500	2546	1012	918	807	22.6	24.65	22.99	11.25	10.27	7.94	23.4133	9.82	-1.25354	6.09991e-14	1.40215e-12	PPFIBP1	PTPRF interacting protein, binding protein 1 (liprin beta 1), transcript variant X4	-	-	-	-	-	-	-
ncbi_101114800	3547	3359	3462	1406	1562	1363	35.3	35.1	33.01	16.71	18.6	14.28	34.47	16.53	-1.06025	6.66996e-14	1.52751e-12	RBL2	retinoblastoma-like 2, transcript variant X2	Environmental Information Processing;Human Diseases;Human Diseases;Cellular Processes;Environmental Information Processing;Cellular Processes	Signal transduction;Infectious diseases;Cancers;Cell growth and death;Signal transduction;Cell growth and death	ko04151//PI3K-Akt signaling pathway;ko05165//Human papillomavirus infection;ko05203//Viral carcinogenesis;ko04218//Cellular senescence;ko04068//FoxO signaling pathway;ko04110//Cell cycle	K16332;K16332;K16332;K16332;K16332;K16332	GO:0031988//membrane-bounded vesicle;GO:0043231//intracellular membrane-bounded organelle;GO:0043232//intracellular non-membrane-bounded organelle;GO:0043234//protein complex	-	GO:0006355//regulation of transcription, DNA-templated;GO:0007049//cell cycle;GO:0019216//regulation of lipid metabolic process
ncbi_101107535	16064	14691	16884	4706	5694	3780	185.11	177.09	186.62	63.93	77.75	45.48	182.94	62.3867	-1.55206	6.82991e-14	1.56029e-12	KIF1C	kinesin family member 1C, transcript variant X1	-	-	-	-	-	-	-
ncbi_101105108	744	725	799	244	312	262	4.26	4.34	4.39	1.65	2.12	1.57	4.33	1.78	-1.28249	7.37777e-14	1.67926e-12	CSPG4	chondroitin sulfate proteoglycan 4, transcript variant X1	-	-	-	-	GO:0005924//cell-substrate adherens junction;GO:0016020//membrane;GO:0031988//membrane-bounded vesicle	GO:0019900//kinase binding	GO:0001934//positive regulation of protein phosphorylation;GO:0007167//enzyme linked receptor protein signaling pathway;GO:0016477//cell migration
ncbi_101121225	13	18	20	70	69	85	0.22	0.32	0.33	1.41	1.39	1.51	0.29	1.43667	2.3086	7.53224e-14	1.70814e-12	TM4SF19	transmembrane 4 L six family member 19	-	-	-	-	-	-	-
ncbi_101114979	176	216	187	40	38	54	2.91	3.74	2.97	0.78	0.75	0.93	3.20667	0.82	-1.96738	7.69356e-14	1.74259e-12	PPM1F	protein phosphatase, Mg2+/Mn2+ dependent 1F, transcript variant X1	-	-	-	-	GO:0032991//macromolecular complex;GO:0044444//cytoplasmic part	GO:0004723//calcium-dependent protein serine/threonine phosphatase activity;GO:0043169//cation binding	GO:0001954//positive regulation of cell-matrix adhesion;GO:0006355//regulation of transcription, DNA-templated;GO:0006469//negative regulation of protein kinase activity;GO:0006470//protein dephosphorylation;GO:0010632//regulation of epithelial cell migration;GO:0032103//positive regulation of response to external stimulus;GO:0032233//positive regulation of actin filament bundle assembly;GO:00355…
MSTRG.17414	23	26	26	117	73	112	1.56	1.84	1.69	9.35	5.87	7.93	1.69667	7.71667	2.18527	8.00885e-14	1.8052e-12	ZG16B	PREDICTED: zymogen granule protein 16 homolog B [Capra hircus]	-	-	-	-	GO:0030667//secretory granule membrane;GO:0044421//extracellular region part;GO:0044431//Golgi apparatus part	GO:0005488//binding	GO:0051179//localization
ncbi_101106374	0	0	0	56	96	111	0	0	0	3.76	6.55	6.63	0.001	5.64667	12.4632	8.08416e-14	1.81996e-12	LOC101106374	HLA class I histocompatibility antigen, B-40 alpha chain-like	Human Diseases;Human Diseases;Human Diseases;Human Diseases;Human Diseases;Cellular Processes;Human Diseases;Human Diseases;Environmental Information Processing;Human Diseases;Cellular Processes;Cellular Processes;Organismal Systems;Human Diseases;Human Diseases;Human Diseases;Human Diseases;Human Diseases	Infectious diseases;Infectious diseases;Infectious diseases;Infectious diseases;Infectious disease: viral;Transport and catabolism;Infectious diseases;Cancers;Signaling molecules and interaction;Infectious diseases;Transport and catabolism;Cell growth and death;Immune system;Cardiovascular diseases;Immune diseases;Endocrine and metabolic diseases;Immune diseases;Immune diseases	ko05168//Herpes simplex infection;ko05165//Human papillomavirus infection;ko05166//HTLV-I infection;ko05169//Epstein-Barr virus infection;ko05170//Human immunodeficiency virus 1 infection;ko04144//Endocytosis;ko05163//Human cytomegalovirus infection;ko05203//Viral carcinogenesis;ko04514//Cell adhesion molecules (CAMs);ko05167//Kaposi sarcoma-associated herpesvirus infection;ko04145//Phagosome;ko0…	K06751;K06751;K06751;K06751;K06751;K06751;K06751;K06751;K06751;K06751;K06751;K06751;K06751;K06751;K06751;K06751;K06751;K06751	GO:0005769//early endosome;GO:0030176//integral component of endoplasmic reticulum membrane;GO:0030658//transport vesicle membrane;GO:0030666//endocytic vesicle membrane;GO:0042611//MHC protein complex	GO:0003823//antigen binding;GO:0005515//protein binding	GO:0001817//regulation of cytokine production;GO:0001912//positive regulation of leukocyte mediated cytotoxicity;GO:0002484//antigen processing and presentation of endogenous peptide antigen via MHC class I via ER pathway;GO:0002664//regulation of T cell tolerance induction;GO:0009617//response to bacterium;GO:0019221//cytokine-mediated signaling pathway;GO:0042590//antigen processing and present…
ncbi_101117410	238	207	235	42	64	42	5.91	5.37	5.61	1.24	1.9	1.08	5.63	1.40667	-2.00085	8.87284e-14	1.99028e-12	ART4	ADP-ribosyltransferase 4 (Dombrock blood group), transcript variant X1	-	-	-	-	-	GO:0016740//transferase activity	GO:0006486//protein glycosylation
ncbi_101122966	23	19	24	84	133	285	0.33	0.29	0.33	1.44	2.29	4.33	0.316667	2.68667	3.08478	9.10706e-14	2.04035e-12	CFHR5	complement factor H-related 5, transcript variant X1	Organismal Systems	Immune system	ko04610//Complement and coagulation cascades	K23817	GO:0031988//membrane-bounded vesicle;GO:0044421//extracellular region part	GO:0043168//anion binding	-
ncbi_101119365	101	100	119	19	10	12	7.06	7.27	7.99	1.57	0.83	0.88	7.44	1.09333	-2.76657	9.78913e-14	2.18789e-12	MSMB	microseminoprotein, beta-, transcript variant X2	-	-	-	-	-	-	-
ncbi_101108768	1447	1300	1510	637	570	559	18.33	17.23	18.35	9.51	8.56	7.39	17.97	8.48667	-1.08232	1.02737e-13	2.29067e-12	FITM2	fat storage-inducing transmembrane protein 2	-	-	-	-	-	-	-
ncbi_101119132	1230	1195	1280	1735	2010	2882	21.85	22.21	21.82	36.34	42.32	53.47	21.96	44.0433	1.00405	1.02995e-13	2.29367e-12	AEBP1	AE binding protein 1, transcript variant X1	-	-	-	-	GO:0031988//membrane-bounded vesicle;GO:0044421//extracellular region part	GO:0000976//transcription regulatory region sequence-specific DNA binding;GO:0000981//RNA polymerase II transcription factor activity, sequence-specific DNA binding;GO:0003712//transcription cofactor activity;GO:0008235//metalloexopeptidase activity;GO:0046914//transition metal ion binding	GO:0010468//regulation of gene expression;GO:0019538//protein metabolic process
ncbi_101107700	124	158	151	254	310	395	2.97	3.97	3.47	7.19	8.83	9.89	3.47	8.63667	1.31554	1.09533e-13	2.43343e-12	LOC101107700	uncharacterized protein C4orf19-like	-	-	-	-	-	-	-
ncbi_101116403	14	11	2	175	65	159	0.2	0.17	0.02	2.52	0.85	2.03	0.13	1.8	3.79141	1.11769e-13	2.48015e-12	PLA2G4F	phospholipase A2 group IVF, transcript variant X1	Metabolism;Environmental Information Processing;Environmental Information Processing;Environmental Information Processing;Cellular Processes;Organismal Systems;Organismal Systems;Organismal Systems;Organismal Systems;Organismal Systems;Organismal Systems;Metabolism;Organismal Systems;Organismal Systems;Human Diseases;Metabolism;Organismal Systems;Organismal Systems;Organismal Systems;Environmenta…	Global and overview maps;Signal transduction;Signal transduction;Signal transduction;Cell growth and death;Endocrine system;Circulatory system;Immune system;Nervous system;Nervous system;Sensory system;Lipid metabolism;Endocrine system;Immune system;Cancers;Lipid metabolism;Immune system;Nervous system;Endocrine system;Signal transduction;Lipid metabolism;Lipid metabolism;Lipid metabolism	ko01100//Metabolic pathways;ko04010//MAPK signaling pathway;ko04014//Ras signaling pathway;ko04072//Phospholipase D signaling pathway;ko04217//Necroptosis;ko04921//Oxytocin signaling pathway;ko04270//Vascular smooth muscle contraction;ko04611//Platelet activation;ko04724//Glutamatergic synapse;ko04726//Serotonergic synapse;ko04750//Inflammatory mediator regulation of TRP channels;ko00564//Glycero…	K16342;K16342;K16342;K16342;K16342;K16342;K16342;K16342;K16342;K16342;K16342;K16342;K16342;K16342;K16342;K16342;K16342;K16342;K16342;K16342;K16342;K16342;K16342	GO:0031253//cell projection membrane;GO:0043226//organelle;GO:0044444//cytoplasmic part	GO:0004623//phospholipase A2 activity	GO:0006644//phospholipid metabolic process;GO:0006869//lipid transport;GO:0014070//response to organic cyclic compound;GO:0032309//icosanoid secretion;GO:0046677//response to antibiotic
ncbi_101110736	6604	6346	6441	2202	2693	2077	52.17	52.45	48.81	20.51	25.21	17.13	51.1433	20.95	-1.2876	1.14534e-13	2.53846e-12	SMARCA2	SWI/SNF related, matrix associated, actin dependent regulator of chromatin, subfamily a, member 2, transcript variant X1	Organismal Systems;Human Diseases	Environmental adaptation;Cancers	ko04714//Thermogenesis;ko05225//Hepatocellular carcinoma	K11647;K11647	GO:0000785//chromatin;GO:0005856//cytoskeleton;GO:0090544//BAF-type complex	GO:0000975//regulatory region DNA binding;GO:0001104//RNA polymerase II transcription cofactor activity;GO:0005515//protein binding;GO:0017111//nucleoside-triphosphatase activity;GO:0032550//purine ribonucleoside binding	GO:0001558//regulation of cell growth;GO:0006357//regulation of transcription from RNA polymerase II promoter;GO:0008283//cell proliferation;GO:0016568//chromatin modification;GO:0035886//vascular smooth muscle cell differentiation
ncbi_101105167	564	531	583	209	232	209	8.15	7.98	8.08	3.63	3.99	3.21	8.07	3.61	-1.16057	1.20589e-13	2.66948e-12	SPIDR	scaffolding protein involved in DNA repair, transcript variant X2	-	-	-	-	-	-	GO:0000018//regulation of DNA recombination;GO:0000725//recombinational repair;GO:0006302//double-strand break repair;GO:0010212//response to ionizing radiation;GO:0043254//regulation of protein complex assembly;GO:0070201//regulation of establishment of protein localization;GO:0071241//cellular response to inorganic substance;GO:0071312//cellular response to alkaloid
ncbi_101115469	273	304	294	67	93	72	7.97	9.28	8.23	2.31	3.22	2.19	8.49333	2.57333	-1.72269	1.22947e-13	2.71522e-12	EFNB2	ephrin-B2, transcript variant X1	Organismal Systems	Development	ko04360//Axon guidance	K05463	-	-	-
ncbi_105601862	105	105	97	6	14	4	1.08	1.15	0.97	0.08	0.17	0.04	1.06667	0.0966667	-3.46395	1.26269e-13	2.78526e-12	GPR75	G protein-coupled receptor 75, transcript variant X2	-	-	-	-	GO:0031224//intrinsic component of membrane	GO:0004950//chemokine receptor activity	GO:0010941//regulation of cell death;GO:0019221//cytokine-mediated signaling pathway
ncbi_443499	1182	1152	1122	461	524	530	16.22	16.54	14.77	7.46	8.52	7.59	15.8433	7.85667	-1.01189	1.31036e-13	2.88698e-12	ITGA4	integrin alpha 4, transcript variant X1	Environmental Information Processing;Human Diseases;Cellular Processes;Cellular Processes;Environmental Information Processing;Human Diseases;Organismal Systems;Organismal Systems;Human Diseases;Organismal Systems;Human Diseases;Human Diseases;Environmental Information Processing;Human Diseases	Signal transduction;Infectious diseases;Cell motility;Cellular community - eukaryotes;Signaling molecules and interaction;Infectious disease: bacterial;Immune system;Immune system;Cardiovascular diseases;Immune system;Infectious diseases;Cardiovascular diseases;Signaling molecules and interaction;Cardiovascular diseases	ko04151//PI3K-Akt signaling pathway;ko05165//Human papillomavirus infection;ko04810//Regulation of actin cytoskeleton;ko04510//Focal adhesion;ko04514//Cell adhesion molecules (CAMs);ko05135//Yersinia infection;ko04670//Leukocyte transendothelial migration;ko04640//Hematopoietic cell lineage;ko05414//Dilated cardiomyopathy (DCM);ko04672//Intestinal immune network for IgA production;ko05140//Leishm…	K06483;K06483;K06483;K06483;K06483;K06483;K06483;K06483;K06483;K06483;K06483;K06483;K06483;K06483	GO:0005924//cell-substrate adherens junction;GO:0008305//integrin complex;GO:0031988//membrane-bounded vesicle	GO:0005515//protein binding	GO:0000904//cell morphogenesis involved in differentiation;GO:0001667//ameboidal-type cell migration;GO:0007159//leukocyte cell-cell adhesion;GO:0007166//cell surface receptor signaling pathway;GO:0031589//cell-substrate adhesion;GO:0032091//negative regulation of protein binding;GO:0048771//tissue remodeling;GO:0072657//protein localization to membrane;GO:0072676//lymphocyte migration;GO:0098742…
ncbi_106991433	160	194	163	30	26	13	4.52	5.73	4.42	1	0.87	0.38	4.89	0.75	-2.70487	1.32623e-13	2.91849e-12	LOC106991433	uncharacterized LOC106991433	-	-	-	-	GO:0015630//microtubule cytoskeleton;GO:0016020//membrane;GO:0031981//nuclear lumen;GO:0035770//ribonucleoprotein granule;GO:0043005//neuron projection;GO:0043234//protein complex;GO:0044444//cytoplasmic part	GO:0005198//structural molecule activity;GO:0015631//tubulin binding;GO:0019904//protein domain specific binding;GO:0071814//protein-lipid complex binding	GO:0007018//microtubule-based movement;GO:0012501//programmed cell death;GO:0022411//cellular component disassembly;GO:0030307//positive regulation of cell growth;GO:0031112//positive regulation of microtubule polymerization or depolymerization;GO:0031329//regulation of cellular catabolic process;GO:0046907//intracellular transport;GO:0048812//neuron projection morphogenesis
ncbi_101106864	589	554	552	218	170	172	4.87	4.76	4.38	2.13	1.66	1.48	4.67	1.75667	-1.41058	1.33225e-13	2.92827e-12	PLCB4	phospholipase C beta 4, transcript variant X16	Metabolism;Human Diseases;Human Diseases;Human Diseases;Environmental Information Processing;Environmental Information Processing;Human Diseases;Organismal Systems;Organismal Systems;Environmental Information Processing;Human Diseases;Environmental Information Processing;Organismal Systems;Environmental Information Processing;Organismal Systems;Organismal Systems;Environmental Information Process…	Global and overview maps;Cancers;Neurodegenerative diseases;Neurodegenerative diseases;Signal transduction;Signal transduction;Infectious diseases;Immune system;Immune system;Signal transduction;Endocrine and metabolic diseases;Signal transduction;Endocrine system;Signal transduction;Nervous system;Circulatory system;Signal transduction;Endocrine system;Infectious diseases;Circulatory system;Nerv…	ko01100//Metabolic pathways;ko05200//Pathways in cancer;ko05010//Alzheimer disease;ko05016//Huntington disease;ko04015//Rap1 signaling pathway;ko04020//Calcium signaling pathway;ko05163//Human cytomegalovirus infection;ko04062//Chemokine signaling pathway;ko04621//NOD-like receptor signaling pathway;ko04022//cGMP - PKG signaling pathway;ko04934//Cushing syndrome;ko04072//Phospholipase D signaling…	K05858;K05858;K05858;K05858;K05858;K05858;K05858;K05858;K05858;K05858;K05858;K05858;K05858;K05858;K05858;K05858;K05858;K05858;K05858;K05858;K05858;K05858;K05858;K05858;K05858;K05858;K05858;K05858;K05858;K05858;K05858;K05858;K05858;K05858;K05858;K05858;K05858;K05858;K05858;K05858;K05858;K05858;K05858;K05858;K05858;K05858;K05858;K05858;K05858;K05858;K05858;K05858;K05858;K05858;K05858	GO:0005783//endoplasmic reticulum;GO:0043005//neuron projection;GO:0044456//synapse part	GO:0042578//phosphoric ester hydrolase activity;GO:0046872//metal ion binding;GO:0060089//molecular transducer activity	GO:0006629//lipid metabolic process;GO:0007165//signal transduction
ncbi_101116893	596	458	582	168	203	190	5.3	4.26	4.96	1.76	2.14	1.76	4.84	1.88667	-1.35917	1.33473e-13	2.93026e-12	EHBP1	EH domain binding protein 1, transcript variant X1	-	-	-	-	-	-	-
MSTRG.936	10	11	6	91	56	64	0.18	0.21	0.08	1.52	1.16	1.17	0.156667	1.28333	3.03413	1.3782e-13	3.02212e-12	--	hypothetical protein DBR06_SOUSAS4010089, partial [Sousa chinensis]	-	-	-	-	-	-	-
ncbi_101102975	701	706	717	160	249	175	6.01	6.06	5.76	1.48	2.44	1.46	5.94333	1.79333	-1.72863	1.38611e-13	3.03587e-12	CPED1	cadherin-like and PC-esterase domain containing 1, transcript variant X1	-	-	-	-	-	-	-
ncbi_101120623	7117	6969	7578	2550	3003	2302	73.08	74.87	74.65	30.87	36.55	24.68	74.2	30.7	-1.27318	1.41309e-13	3.09132e-12	NPC1	Niemann-Pick disease, type C1	Cellular Processes;Organismal Systems	Transport and catabolism;Digestive system	ko04142//Lysosome;ko04979//Cholesterol metabolism	K12385;K12385	GO:0000323//lytic vacuole;GO:0005774//vacuolar membrane;GO:0010008//endosome membrane;GO:0016021//integral component of membrane;GO:0031988//membrane-bounded vesicle;GO:0098589//membrane region	GO:0004888//transmembrane signaling receptor activity;GO:0032934//sterol binding	GO:0006464//cellular protein modification process;GO:0007034//vacuolar transport;GO:0008344//adult locomotory behavior;GO:0010507//negative regulation of autophagy;GO:0016125//sterol metabolic process;GO:0016192//vesicle-mediated transport;GO:0030301//cholesterol transport;GO:0032870//cellular response to hormone stimulus;GO:0044802//single-organism membrane organization;GO:0045184//establishment…
ncbi_101105760	486	482	543	160	179	135	4.51	4.68	4.83	1.75	1.97	1.31	4.67333	1.67667	-1.47886	1.51827e-13	3.30663e-12	CCDC170	coiled-coil domain containing 170, transcript variant X1	-	-	-	-	-	-	-
ncbi_101102475	1938	1937	1956	822	837	742	35.91	37.54	34.76	17.96	18.38	14.35	36.07	16.8967	-1.09406	1.51863e-13	3.30663e-12	TSPAN12	tetraspanin 12, transcript variant X1	-	-	-	-	GO:0016021//integral component of membrane	GO:0004888//transmembrane signaling receptor activity	GO:0003407//neural retina development;GO:0007165//signal transduction;GO:0022603//regulation of anatomical structure morphogenesis
ncbi_101111557	352	353	434	130	106	100	6.92	7.26	8.19	3.01	2.47	2.05	7.45667	2.51	-1.57084	1.54944e-13	3.36976e-12	HEY1	hes-related family bHLH transcription factor with YRPW motif 1	Human Diseases;Human Diseases;Human Diseases;Environmental Information Processing	Cancers;Infectious diseases;Cancers;Signal transduction	ko05200//Pathways in cancer;ko05165//Human papillomavirus infection;ko05224//Breast cancer;ko04330//Notch signaling pathway	K09091;K09091;K09091;K09091	GO:0043231//intracellular membrane-bounded organelle	GO:0001071//nucleic acid binding transcription factor activity;GO:0003696//satellite DNA binding;GO:0005515//protein binding	GO:0000122//negative regulation of transcription from RNA polymerase II promoter;GO:0001568//blood vessel development;GO:0001649//osteoblast differentiation;GO:0008593//regulation of Notch signaling pathway;GO:0009798//axis specification;GO:0043392//negative regulation of DNA binding;GO:0045597//positive regulation of cell differentiation;GO:0048646//anatomical structure formation involved in mor…
ncbi_100048994	13	19	14	73	61	86	0.32	0.5	0.33	2.14	1.8	2.24	0.383333	2.06	2.42597	1.56593e-13	3.40164e-12	CYP11A1	cytochrome P450, family 11, subfamily A, polypeptide 1	Metabolism;Human Diseases;Organismal Systems;Organismal Systems;Metabolism;Organismal Systems	Global and overview maps;Endocrine and metabolic diseases;Endocrine system;Endocrine system;Lipid metabolism;Endocrine system	ko01100//Metabolic pathways;ko04934//Cushing syndrome;ko04925//Aldosterone synthesis and secretion;ko04927//Cortisol synthesis and secretion;ko00140//Steroid hormone biosynthesis;ko04913//Ovarian Steroidogenesis	K00498;K00498;K00498;K00498;K00498;K00498	GO:0031090//organelle membrane;GO:0043231//intracellular membrane-bounded organelle	GO:0008395//steroid hydroxylase activity;GO:0046906//tetrapyrrole binding;GO:0046914//transition metal ion binding	GO:0006694//steroid biosynthetic process;GO:0016125//sterol metabolic process
ncbi_101114700	272	260	245	951	466	1181	12.53	12.53	10.82	51.64	25.43	56.79	11.96	44.62	1.89947	1.65433e-13	3.58529e-12	MZB1	marginal zone B and B1 cell-specific protein	-	-	-	-	GO:0043234//protein complex;GO:0044432//endoplasmic reticulum part	-	GO:0002639//positive regulation of immunoglobulin production;GO:0006461//protein complex assembly;GO:0044381//glucose import in response to insulin stimulus;GO:0050670//regulation of lymphocyte proliferation
ncbi_101104604	2332	2363	2331	3182	4044	5344	25.54	26.33	24.07	42.4	53.01	61.68	25.3133	52.3633	1.04866	1.7285e-13	3.7373e-12	DAB2	Dab, mitogen-responsive phosphoprotein, homolog 2 (Drosophila), transcript variant X1	Cellular Processes	Transport and catabolism	ko04144//Endocytosis	K12475	GO:0005886//plasma membrane;GO:0005924//cell-substrate adherens junction;GO:0030118//clathrin coat;GO:0030135//coated vesicle;GO:0043232//intracellular non-membrane-bounded organelle;GO:0043235//receptor complex	GO:0004872//receptor activity;GO:0005102//receptor binding;GO:0030276//clathrin binding;GO:0032403//protein complex binding;GO:1902936//phosphatidylinositol bisphosphate binding	GO:0000187//activation of MAPK activity;GO:0001919//regulation of receptor recycling;GO:0003008//system process;GO:0006901//vesicle coating;GO:0007155//cell adhesion;GO:0007229//integrin-mediated signaling pathway;GO:0010717//regulation of epithelial to mesenchymal transition;GO:0010770//positive regulation of cell morphogenesis involved in differentiation;GO:0017015//regulation of transforming g…
ncbi_101111121	3911	3653	3991	1547	1745	1482	92.79	90.45	89.68	44.28	50.03	37.47	90.9733	43.9267	-1.05035	1.78811e-13	3.84827e-12	CD82	CD82 molecule, transcript variant X2	Cellular Processes	Cell growth and death	ko04115//p53 signaling pathway	K06509	GO:0031224//intrinsic component of membrane;GO:0031988//membrane-bounded vesicle	-	-
ncbi_101115743	1483	1298	1497	600	570	512	20.9	19.14	20.24	9.97	9.52	7.53	20.0933	9.00667	-1.15765	1.90999e-13	4.10582e-12	GAB2	GRB2 associated binding protein 2, transcript variant X1	Environmental Information Processing;Environmental Information Processing;Environmental Information Processing;Organismal Systems;Organismal Systems;Human Diseases;Organismal Systems	Signal transduction;Signal transduction;Signal transduction;Development;Immune system;Cancers;Immune system	ko04014//Ras signaling pathway;ko04072//Phospholipase D signaling pathway;ko04071//Sphingolipid signaling pathway;ko04380//Osteoclast differentiation;ko04666//Fc gamma R-mediated phagocytosis;ko05220//Chronic myeloid leukemia;ko04664//Fc epsilon RI signaling pathway	K08091;K08091;K08091;K08091;K08091;K08091;K08091	GO:0016020//membrane;GO:0044424//intracellular part	-	GO:0002573//myeloid leukocyte differentiation;GO:0007167//enzyme linked receptor protein signaling pathway;GO:0042127//regulation of cell proliferation;GO:0048870//cell motility
ncbi_101111321	17	13	17	55	239	303	0.21	0.17	0.2	0.79	3.44	3.85	0.193333	2.69333	3.80023	1.9258e-13	4.13501e-12	ISLR2	immunoglobulin superfamily containing leucine-rich repeat 2	-	-	-	-	-	-	GO:0030307//positive regulation of cell growth
ncbi_101107632	7506	7028	7898	2784	2337	1877	166.61	163.2	168.16	72.86	61.47	43.5	165.99	59.2767	-1.48556	1.96801e-13	4.22076e-12	DUSP1	dual specificity phosphatase 1	Environmental Information Processing;Human Diseases;Organismal Systems	Signal transduction;Cardiovascular diseases;Nervous system	ko04010//MAPK signaling pathway;ko05418//Fluid shear stress and atherosclerosis;ko04726//Serotonergic synapse	K21278;K21278;K21278	-	-	-
ncbi_101108832	2125	2075	2184	508	704	412	35.6	36.37	35.1	10.03	13.98	7.21	35.69	10.4067	-1.77801	2.00158e-13	4.28635e-12	NDNF	neuron-derived neurotrophic factor, transcript variant X1	-	-	-	-	-	GO:0005539//glycosaminoglycan binding	GO:0010810//regulation of cell-substrate adhesion;GO:0010975//regulation of neuron projection development;GO:0018149//peptide cross-linking;GO:0040007//growth;GO:0043062//extracellular structure organization;GO:0043066//negative regulation of apoptotic process
ncbi_101119364	1832	1744	1995	873	723	772	14.41	14.36	15.07	8.09	6.74	6.32	14.6133	7.05	-1.05159	2.00321e-13	4.28635e-12	USP54	ubiquitin specific peptidase 54, transcript variant X2	-	-	-	-	-	GO:0016787//hydrolase activity	-
ncbi_101114826	5858	5614	5890	1973	2629	2377	53.42	54.11	51.63	21.29	28.37	22.56	53.0533	24.0733	-1.14001	2.01428e-13	4.30509e-12	CC2D1B	coiled-coil and C2 domain containing 1B, transcript variant X1	-	-	-	-	-	-	-
ncbi_101121489	12	16	13	90	53	93	0.33	0.47	0.35	2.96	1.75	2.71	0.383333	2.47333	2.68979	2.01826e-13	4.30864e-12	FGF20	fibroblast growth factor 20, transcript variant X1	Human Diseases;Environmental Information Processing;Environmental Information Processing;Environmental Information Processing;Environmental Information Processing;Cellular Processes;Human Diseases;Human Diseases;Human Diseases	Cancers;Signal transduction;Signal transduction;Signal transduction;Signal transduction;Cell motility;Cancers;Cancers;Cancers	ko05200//Pathways in cancer;ko04151//PI3K-Akt signaling pathway;ko04010//MAPK signaling pathway;ko04014//Ras signaling pathway;ko04015//Rap1 signaling pathway;ko04810//Regulation of actin cytoskeleton;ko05226//Gastric cancer;ko05224//Breast cancer;ko05218//Melanoma	K04358;K04358;K04358;K04358;K04358;K04358;K04358;K04358;K04358	-	GO:0070851//growth factor receptor binding	GO:0007169//transmembrane receptor protein tyrosine kinase signaling pathway;GO:0042127//regulation of cell proliferation;GO:0042490//mechanoreceptor differentiation
ncbi_101112967	1393	1407	1371	2431	6369	6496	30.26	31.97	28.56	64.59	166.18	151.02	30.2633	127.263	2.07217	2.0275e-13	4.3234e-12	LUM	lumican, transcript variant X1	Human Diseases	Cancers	ko05205//Proteoglycans in cancer	K08122	GO:0005581//collagen trimer;GO:0031012//extracellular matrix;GO:0031988//membrane-bounded vesicle;GO:0044421//extracellular region part	-	GO:0006357//regulation of transcription from RNA polymerase II promoter;GO:0030198//extracellular matrix organization;GO:0050953//sensory perception of light stimulus
ncbi_101116677	417	460	487	45	112	66	3.92	4.52	4.39	0.5	1.25	0.65	4.27667	0.8	-2.41841	2.2101e-13	4.70197e-12	SYT13	synaptotagmin 13, transcript variant X1	-	-	-	-	GO:0016021//integral component of membrane;GO:0016023//cytoplasmic, membrane-bounded vesicle	GO:0005488//binding	GO:0016192//vesicle-mediated transport;GO:0032940//secretion by cell;GO:0065007//biological regulation
ncbi_101122698	185	186	194	51	46	37	2.6	3.02	3.08	1	0.76	0.46	2.9	0.74	-1.97046	2.21923e-13	4.716e-12	RGS6	regulator of G-protein signaling 6, transcript variant X6	-	-	-	-	GO:0043234//protein complex	-	GO:0045744//negative regulation of G-protein coupled receptor protein signaling pathway
ncbi_101114197	234	226	286	62	78	68	0.91	0.91	1.06	0.29	0.36	0.27	0.96	0.306667	-1.64636	2.22374e-13	4.72018e-12	EML5	echinoderm microtubule associated protein like 5, transcript variant X1	-	-	-	-	-	-	-
ncbi_101115091	1033	985	1122	413	266	333	19.59	19.54	20.41	9.23	5.98	6.59	19.8467	7.26667	-1.44953	2.29933e-13	4.87504e-12	CDR2	cerebellar degeneration related protein 2, transcript variant X1	-	-	-	-	-	-	-
ncbi_101115401	6856	6445	7041	3261	2513	2976	22.47	22.1	22.13	12.59	9.76	10.19	22.2333	10.8467	-1.03547	2.33893e-13	4.94668e-12	CBL	Cbl proto-oncogene, E3 ubiquitin protein ligase, transcript variant X1	Human Diseases;Cellular Processes;Human Diseases;Genetic Information Processing;Organismal Systems;Environmental Information Processing;Human Diseases;Human Diseases	Cancers;Transport and catabolism;Cancers;Folding, sorting and degradation;Endocrine system;Signal transduction;Cancers;Infectious diseases	ko05200//Pathways in cancer;ko04144//Endocytosis;ko05205//Proteoglycans in cancer;ko04120//Ubiquitin mediated proteolysis;ko04910//Insulin signaling pathway;ko04012//ErbB signaling pathway;ko05220//Chronic myeloid leukemia;ko05100//Bacterial invasion of epithelial cells	K04707;K04707;K04707;K04707;K04707;K04707;K04707;K04707	GO:0016020//membrane;GO:0043231//intracellular membrane-bounded organelle;GO:0043234//protein complex	GO:0005102//receptor binding;GO:0019787//ubiquitin-like protein transferase activity;GO:0019904//protein domain specific binding;GO:0046914//transition metal ion binding;GO:0060089//molecular transducer activity	GO:0014066//regulation of phosphatidylinositol 3-kinase signaling;GO:0032446//protein modification by small protein conjugation;GO:0042981//regulation of apoptotic process
ncbi_101121552	1026	999	1061	339	448	403	19.31	19.67	19.16	7.52	9.99	7.93	19.38	8.48	-1.19243	2.41006e-13	5.08659e-12	AK7	adenylate kinase 7, transcript variant X1	Metabolism;Metabolism;Metabolism	Global and overview maps;Nucleotide metabolism;Metabolism of cofactors and vitamins	ko01100//Metabolic pathways;ko00230//Purine metabolism;ko00730//Thiamine metabolism	K00939;K00939;K00939	GO:0043231//intracellular membrane-bounded organelle	GO:0016776//phosphotransferase activity, phosphate group as acceptor;GO:0019201//nucleotide kinase activity;GO:0032550//purine ribonucleoside binding	GO:0001578//microtubule bundle formation;GO:0003341//cilium movement;GO:0006954//inflammatory response;GO:0007417//central nervous system development;GO:0009132//nucleoside diphosphate metabolic process;GO:0009141//nucleoside triphosphate metabolic process;GO:0048232//male gamete generation
ncbi_101103365	897	931	922	379	360	329	12.26	13.33	12.05	6.11	5.79	4.69	12.5467	5.53	-1.18195	2.46789e-13	5.20274e-12	PLSCR4	phospholipid scramblase 4, transcript variant X1	-	-	-	-	GO:0016020//membrane;GO:0031988//membrane-bounded vesicle	GO:0005102//receptor binding	GO:0032496//response to lipopolysaccharide
ncbi_101114354	245	172	204	34	51	34	1.43	1.03	1.05	0.21	0.32	0.21	1.17	0.246667	-2.24587	2.55694e-13	5.38435e-12	STK32A	serine/threonine kinase 32A, transcript variant X2	-	-	-	-	-	GO:0004672//protein kinase activity;GO:0032550//purine ribonucleoside binding	GO:0006464//cellular protein modification process
ncbi_101107030	77	80	92	6	0	1	0.84	0.91	0.96	0.08	0	0.01	0.903333	0.03	-4.91222	2.58069e-13	5.42821e-12	LOC101107030	multidrug resistance-associated protein 4-like	-	-	-	-	-	-	-
ncbi_101104372	344	355	335	117	120	133	4.77	5.15	4.46	1.91	1.97	1.93	4.79333	1.93667	-1.30745	2.77521e-13	5.80621e-12	CA5B	carbonic anhydrase VB, mitochondrial, transcript variant X1	Metabolism;Metabolism	Global and overview maps;Energy metabolism	ko01100//Metabolic pathways;ko00910//Nitrogen metabolism	K01672;K01672	GO:0043231//intracellular membrane-bounded organelle	GO:0046914//transition metal ion binding	GO:0044237//cellular metabolic process
ncbi_101110058	572	530	557	142	188	123	5.51	5.33	5.19	1.63	2.17	1.25	5.34333	1.68333	-1.66642	2.77602e-13	5.80621e-12	USP53	ubiquitin specific peptidase 53, transcript variant X1	-	-	-	-	-	GO:0016787//hydrolase activity	-
ncbi_101116142	220	177	263	42	47	26	1.35	1.14	1.55	0.3	0.34	0.17	1.34667	0.27	-2.31836	2.97149e-13	6.1941e-12	CPAMD8	C3 and PZP-like, alpha-2-macroglobulin domain containing 8, transcript variant X1	-	-	-	-	GO:0044421//extracellular region part	-	GO:0010466//negative regulation of peptidase activity
ncbi_101116762	5063	4520	5136	2124	1617	1643	120.73	112.74	117.46	59.7	45.69	40.89	116.977	48.76	-1.26245	3.12403e-13	6.50479e-12	NR1H3	nuclear receptor subfamily 1 group H member 3, transcript variant X1	Human Diseases;Human Diseases;Human Diseases;Organismal Systems	Endocrine and metabolic diseases;Infectious diseases;Endocrine and metabolic diseases;Endocrine system	ko04932//Non-alcoholic fatty liver disease (NAFLD);ko05160//Hepatitis C;ko04931//Insulin resistance;ko03320//PPAR signaling pathway	K08536;K08536;K08536;K08536	GO:0043231//intracellular membrane-bounded organelle	GO:0000977//RNA polymerase II regulatory region sequence-specific DNA binding;GO:0000982//transcription factor activity, RNA polymerase II core promoter proximal region sequence-specific binding;GO:0004879//RNA polymerase II transcription factor activity, ligand-activated sequence-specific DNA binding;GO:0008289//lipid binding;GO:0038023//signaling receptor activity;GO:0042974//retinoic acid rece…	GO:0002695//negative regulation of leukocyte activation;GO:0006357//regulation of transcription from RNA polymerase II promoter;GO:0006629//lipid metabolic process;GO:0009755//hormone-mediated signaling pathway;GO:0010874//regulation of cholesterol efflux;GO:0010885//regulation of cholesterol storage;GO:0030162//regulation of proteolysis;GO:0030518//intracellular steroid hormone receptor signalin…
ncbi_101116550	116	158	185	294	352	465	3.53	5.02	5.39	10.54	12.68	14.76	4.64667	12.66	1.44601	3.27585e-13	6.81325e-12	PLCXD1	phosphatidylinositol-specific phospholipase C, X domain containing 1, transcript variant X1	-	-	-	-	-	-	-
[truncated: 2,049 more rows]
